# Supplementary material for: Augmenting zero-Kelvin quantum mechanics with machine learning for the prediction of chemical reactions at high temperatures
Source: Nat Commun. 2021 Dec 1;12:7012. doi: 10.1038/s41467-021-27154-2 (PMC8636515; doi:10.1038/s41467-021-27154-2)
Supplement: Supplementary file 4 — Supplementary Software 1 [file 41467_2021_27154_MOESM4_ESM.zip]

Archive with 98 entries (95 files):
- data_and_model_validation/
- data_and_model_validation/4_machine_learning_slopes.py
- data_and_model_validation/1_get_experimental_data.py
- data_and_model_validation/5_feature_selection.py
- data_and_model_validation/datagen.py
- data_and_model_validation/2_get_ellingham_phonon.py
- data_and_model_validation/3_machine_learning_red_temperatures.py
- data_and_model_validation/experimental_structures/
- data_and_model_validation/experimental_structures/Cu2O.cif
- data_and_model_validation/experimental_structures/Co3O4.cif
- data_and_model_validation/experimental_structures/Fe.cif
- data_and_model_validation/experimental_structures/MnO2.cif
- data_and_model_validation/experimental_structures/MgO.cif
- data_and_model_validation/experimental_structures/Mn3O4.cif
- data_and_model_validation/experimental_structures/V.cif
- data_and_model_validation/experimental_structures/LiCoO2.cif
- data_and_model_validation/experimental_structures/.DS_Store
- data_and_model_validation/experimental_structures/AlLiO2.cif
- data_and_model_validation/experimental_structures/MgTiO3.cif
- data_and_model_validation/experimental_structures/W.cif
- data_and_model_validation/experimental_structures/ZrO2.vesta
- data_and_model_validation/experimental_structures/Sc.cif
- data_and_model_validation/experimental_structures/Na2O.cif
- data_and_model_validation/experimental_structures/VO.cif
- data_and_model_validation/experimental_structures/SiO2.cif
- data_and_model_validation/experimental_structures/Mg2SiO4.cif
- data_and_model_validation/experimental_structures/Li2Si2O5.cif
- data_and_model_validation/experimental_structures/Ti2O3.cif
- data_and_model_validation/experimental_structures/Li2TiO3.cif
- data_and_model_validation/experimental_structures/ZnO.cif
- data_and_model_validation/experimental_structures/TiO2_rut.cif
- data_and_model_validation/experimental_structures/K2SiO3.cif
- data_and_model_validation/experimental_structures/FeO.cif
- data_and_model_validation/experimental_structures/MoO3.cif
- data_and_model_validation/experimental_structures/SnO2.cif
- data_and_model_validation/experimental_structures/Al2SiO5.cif
- data_and_model_validation/experimental_structures/CoO.cif
- data_and_model_validation/experimental_structures/LiAlO2.cif
- data_and_model_validation/experimental_structures/Mg.cif
- data_and_model_validation/experimental_structures/Mn2O3.cif
- data_and_model_validation/experimental_structures/Zn.cif
- data_and_model_validation/experimental_structures/SiO2_qu.cif
- data_and_model_validation/experimental_structures/LiNaO.cif
- data_and_model_validation/experimental_structures/BeO.cif
- data_and_model_validation/experimental_structures/Ni.cif
- data_and_model_validation/experimental_structures/Co.cif
- data_and_model_validation/experimental_structures/Sc2O3.cif
- data_and_model_validation/experimental_structures/Cr2O3.cif
- data_and_model_validation/experimental_structures/Li2SiO3.cif
- data_and_model_validation/experimental_structures/Cu.cif
- data_and_model_validation/experimental_structures/Na2Si2O5.cif
- data_and_model_validation/experimental_structures/CuO.cif
- data_and_model_validation/experimental_structures/Ca.cif
- data_and_model_validation/experimental_structures/Be.cif
- data_and_model_validation/experimental_structures/NiO.cif
- data_and_model_validation/experimental_structures/Ti.cif
- data_and_model_validation/experimental_structures/Al.cif
- data_and_model_validation/experimental_structures/Mo.cif
- data_and_model_validation/experimental_structures/Fe3O4.cif
- data_and_model_validation/experimental_structures/Mn.cif
- data_and_model_validation/experimental_structures/Cr.cif
- data_and_model_validation/experimental_structures/Na2SiO3.cif
- data_and_model_validation/experimental_structures/WO3.cif
- data_and_model_validation/experimental_structures/Al2O3.cif
- data_and_model_validation/experimental_structures/Zr.cif
- data_and_model_validation/experimental_structures/CuCrO2.vesta
- data_and_model_validation/experimental_structures/Na.cif
- data_and_model_validation/experimental_structures/Li.cif
- data_and_model_validation/experimental_structures/CaO.cif
- data_and_model_validation/experimental_structures/MnO.cif
- data_and_model_validation/experimental_structures/WO2.cif
- data_and_model_validation/experimental_structures/K.cif
- data_and_model_validation/experimental_structures/V2O5.cif
- data_and_model_validation/experimental_structures/TiO.cif
- data_and_model_validation/experimental_structures/.Bebulk.POSCAR.vasp.swp
- data_and_model_validation/experimental_structures/Al2MgO4.cif
- data_and_model_validation/experimental_structures/Li2O.cif
- data_and_model_validation/experimental_structures/Sn.cif
- data_and_model_validation/experimental_structures/MgSiO3.cif
- data_and_model_validation/experimental_structures/Fe2O3.cif
- data_and_model_validation/experimental_structures/ZrO2.cif
- data_and_model_validation/experimental_structures/VO2.cif
- data_and_model_validation/experimental_structures/V2O3.cif
- data_and_model_validation/experimental_structures/CuCrO2.cif
- data_and_model_validation/experimental_structures/AlNaO2.cif
- data_and_model_validation/experimental_structures/TiO2.cif
- data_and_model_validation/experimental_structures/Si.cif
- data_and_model_validation/experimental_structures/K2O.cif
- data_and_model_validation/experimental_structures/MgTi2O5.cif
- data_and_model_validation/6_train_test_split.py
- data_and_model_validation/data/
- data_and_model_validation/data/oxides_ml_slopes_table.csv
- data_and_model_validation/data/oxides_ml_table.csv
- data_and_model_validation/data/oxides_phonon_table.csv
- data_and_model_validation/data/oxides_calculated_table.csv
- data_and_model_validation/data/oxides_experimental_table.csv
- data_and_model_validation/data/oxides_ml_mae_table.csv
- data_and_model_validation/data/melting_point_db.csv
