# Supplementary material for: Augmenting zero-Kelvin quantum mechanics with machine learning for the prediction of chemical reactions at high temperatures
Source: Nat Commun. 2021 Dec 1;12:7012. doi: 10.1038/s41467-021-27154-2 (PMC8636515; doi:10.1038/s41467-021-27154-2)
Supplement: Supplementary file 4 — Supplementary Software 1 [file 41467_2021_27154_MOESM4_ESM.zip › data_and_model_validation/1_get_experimental_data.py]

# Copyright (c) 2021 Jose A. Garrido Torres

import os
import pandas as pd
from datagen import get_dG0_exp, get_bulk_modulus
from math import gcd
from functools import reduce
from ase.io import read
import numpy as np
from ase.spacegroup import get_spacegroup


def get_atoms_per_unit_formula(atoms):
    symbols = []
    for atom in atoms:
        symbols.append(atom.symbol)
    a = np.unique(symbols, return_counts=True)[1]
    return reduce(gcd, a)


if not os.path.exists('data'):
    os.mkdir('data')

"""
1. Get dH0 (dG0 at 0 K) and dS0 for each MO.
"""
list_compounds = list(get_dG0_exp(T=0).keys())
list_compounds.remove('temperature')
df = pd.DataFrame(index=list_compounds, columns=[])

# Get enthalpy for each compound.
dH0_compounds = get_dG0_exp(T=0)
dS0_compounds = get_dG0_exp(T=1)
for compound in list_compounds:
    dS0_compounds[compound] -= get_dG0_exp(T=0)[compound]

df['dH0'] = pd.Series(dH0_compounds, index=df.index)
df['dS0'] = pd.Series(dS0_compounds, index=df.index)

"""
2. Obtain MO reduction temperatures (using CO).
"""
dH0_CO = df['dH0']['CO_NIST']
dS0_CO = df['dS0']['CO_NIST']

# Calculated the intersection between the CO and Compounds lines (dGr=0).
T_red = []
for compound in list_compounds:
    if compound == 'CO_NIST':
        T_red.append(0.0)
    else:
        dH0_compound = df['dH0'][compound]
        dS0_compound = df['dS0'][compound]
        T_red.append(-(dH0_CO - dH0_compound)/(dS0_CO - dS0_compound))
df['Reduction temperature (K)'] = pd.Series(T_red, index=df.index)

"""
3. Obtain Volumes per unit formula (in Angs^3) and bulk modulus.
"""
bulk_modulus_dict = get_bulk_modulus()

bulk_modulus = []
volumes = []
volumes_M = []
space_groups = []
for compound in list_compounds:
    print('Getting information for compound:', compound)
    if compound != 'CO2' and compound != 'CO_NIST' and compound != 'Cr3O4' \
        and compound != 'LiFeO2' and compound != 'LiFe5O8' \
            and compound != 'Na2ZrO3':
        atoms = read('./experimental_structures/' + compound + '.cif')

        volumes.append(atoms.get_volume() / get_atoms_per_unit_formula(atoms))
        space_groups.append(int(get_spacegroup(atoms, symprec=0.1).no))
        for atom in atoms:
            if atom.symbol != 'O':
                metal = atom.symbol
        atoms_metal = read('./experimental_structures/' + metal + '.cif')
        volumes_M.append(atoms_metal.get_volume()
                         / get_atoms_per_unit_formula(atoms_metal))
        bulk_modulus.append(bulk_modulus_dict[metal])

    else:
        volumes.append(np.nan)
        volumes_M.append(np.nan)
        space_groups.append(np.nan)
        bulk_modulus.append(np.nan)

df['Volume of M (per unit formula)'] = pd.Series(volumes_M, index=df.index)
df['Volume of MO (per unit formula)'] = pd.Series(volumes, index=df.index)
df['Space group'] = pd.Series(space_groups, index=df.index)
df['Bulk modulus of M (GPa)'] = pd.Series(bulk_modulus, index=df.index)

df.to_csv('./data/oxides_experimental_table.csv')
print(df)
