# Supplementary material for: Augmenting zero-Kelvin quantum mechanics with machine learning for the prediction of chemical reactions at high temperatures
Source: Nat Commun. 2021 Dec 1;12:7012. doi: 10.1038/s41467-021-27154-2 (PMC8636515; doi:10.1038/s41467-021-27154-2)
Supplement: Supplementary file 4 — Supplementary Software 1 [file 41467_2021_27154_MOESM4_ESM.zip › data_and_model_validation/5_feature_selection.py]

# Copyright (c) 2021 Jose A. Garrido Torres

import numpy as np
import pandas as pd
from catlearn.regression.gaussian_process import GaussianProcess
import matplotlib
import matplotlib.pyplot as plt
font = {'family': 'Arial', 'size': 13.}
matplotlib.rc('font', **font)


def get_mae_gp_process(selected_features):

    df_exp = pd.read_csv('data/oxides_experimental_table.csv', index_col=0)
    df_calc = pd.read_csv('data/oxides_calculated_table.csv', index_col=0)

    # Ratio oxygen metal.
    ratio_O_M = df_calc['Ratio M oxygen']
    ratio_O_M2 = df_calc['Ratio M2 oxygen']

    df_calc['Ratio metal oxygen (mean)'] = np.mean([ratio_O_M, ratio_O_M2], axis=0)
    df_calc['Ratio metal oxygen (var)'] = np.var([ratio_O_M, ratio_O_M2], axis=0)

    # Volume.
    V_M = df_calc['Volume of M (per unit formula)']
    V_M2 = df_calc['Volume of M2 (per unit formula)']
    V_MO = df_calc['Volume of MO (per unit formula)']

    df_calc['Volume M (mean)'] = np.mean([V_M, V_M2], axis=0)
    df_calc['Volume M (var)'] = np.var([V_M, V_M2], axis=0)
    df_calc['Volume MO'] = V_MO

    df_calc['Difference Volume (M-MO) (mean)'] = \
                            np.mean([V_MO - V_M, V_MO - V_M2], axis=0)
    df_calc['Difference Volume (M-MO) (var)'] = \
                            np.var([V_MO - V_M, V_MO - V_M2], axis=0)

    # Density.
    dens_M = df_calc['Density of M']
    dens_M2 = df_calc['Density of M2']
    dens_MO = df_calc['Density of MO']

    df_calc['Density M (mean)'] = np.mean([dens_M, dens_M2], axis=0)
    df_calc['Density M (var)'] = np.var([dens_M, dens_M2], axis=0)
    df_calc['Density MO'] = dens_MO

    df_calc['Difference Density (M-MO) (mean)'] = \
                            np.mean([dens_MO - dens_M, dens_MO - dens_M2], axis=0)
    df_calc['Difference Density (M-MO) (var)'] = \
                            np.var([dens_MO - dens_M, dens_MO - dens_M2], axis=0)


    # Bulk modulus.
    B_M = df_calc['Bulk modulus of M (GPa)']
    B_M2 = df_calc['Bulk modulus of M2 (GPa)']
    B_MO = df_calc['Bulk modulus of MO (GPa)']

    df_calc['Bulk modulus M (mean)'] = np.mean([B_M, B_M2], axis=0)
    df_calc['Bulk modulus M (var)'] = np.var([B_M, B_M2], axis=0)
    df_calc['Bulk modulus MO'] = B_MO
    df_calc['Difference Bulk modulus (M-MO) (mean)'] = \
                            np.mean([B_MO - B_M, B_MO - B_M2], axis=0)
    df_calc['Difference Bulk modulus (M-MO) (var)'] = \
                            np.var([B_MO - B_M, B_MO - B_M2], axis=0)

    # Mass.
    mass_M = df_calc['Mass of M']
    mass_M2 = df_calc['Mass of M2']
    df_calc['Mass M (mean)'] = np.mean([mass_M, mass_M2], axis=0)
    df_calc['Mass M (var)'] = np.var([mass_M, mass_M2], axis=0)

    # Center mass.
    cmass_M = df_calc['Center of mass of M']
    cmass_M2 = df_calc['Center of mass of M2']

    df_calc['Center of mass M (mean)'] = np.mean([cmass_M, cmass_M2], axis=0)
    df_calc['Center of mass M (var)'] = np.var([cmass_M, cmass_M2], axis=0)
    df_calc['Center of mass MO'] = df_calc['Center of mass of MO']

    # Atomic number:
    Z_M = df_calc['Atomic number M']
    Z_M2 = df_calc['Atomic number M2']
    df_calc['Atomic number (mean)'] = np.mean([Z_M, Z_M2], axis=0)
    df_calc['Atomic number (var)'] = np.var([Z_M, Z_M2], axis=0)

    # Electronegativity:
    electroneg_M = df_calc['Electronegativity M']
    electroneg_M2 = df_calc['Electronegativity M2']
    df_calc['Electronegativity (mean)'] = np.mean([electroneg_M, electroneg_M2], axis=0)
    df_calc['Electronegativity (var)'] = np.var([electroneg_M, electroneg_M2], axis=0)

    # Ionic character:
    ion_M = df_calc['Ionic character M']
    ion_M2 = df_calc['Ionic character M2']
    df_calc['Ionic character (mean)'] = np.mean([ion_M, ion_M2], axis=0)
    df_calc['Ionic character (var)'] = np.var([ion_M, ion_M2], axis=0)


    all_species = df_calc.index

    # Predict slope using bulk modulus.
    train_x = []
    train_y = []
    train_labels = []

    for species in all_species:
        train_labels.append(species)
        features_x = []
        train_y.append([df_exp['dS0'][species]])
        for feature in selected_features:
            features_x.append(df_calc[feature][species])
        train_x.append(features_x)

    total_uncertainties = []
    total_predictions = []

    for n_seed in range(0, len(train_x)):
        test_x = []
        test_y = []
        test_labels = []
        train_x_loop = train_x.copy()
        train_y_loop = train_y.copy()
        train_labels_loop = train_labels.copy()

        test_x.append(train_x_loop.pop(n_seed))
        test_y.append(train_y_loop.pop(n_seed))
        test_labels.append(train_labels_loop.pop(n_seed))

        # Reshape.
        shape_train_x_loop = np.shape(train_x_loop)
        train_x_loop = np.reshape(train_x_loop, shape_train_x_loop)
        train_y_loop = np.array(train_y_loop)

        shape_test_x = np.shape(test_x)
        test_x = np.reshape(test_x, shape_test_x)
        test_y = np.array(test_y)

        # Setup the kernel.
        kernel = [
                  {'type': 'gaussian', 'width': 1., 'scaling': 1.},
                  {'type': 'linear', 'scaling': 1., 'constant': 1.},
                  ]

        # Train the GP model.
        gp = GaussianProcess(kernel_list=kernel, regularization=1e-3,
                             regularization_bounds=(1e-3, 1e-1),
                             train_fp=train_x_loop, train_target=train_y_loop,
                             optimize_hyperparameters=False,
                             scale_data=True)
        gp.optimize_hyperparameters(global_opt=False,
                                    algomin='TNC',
                                    eval_jac=True)

        # Get the predictions.
        prediction = gp.predict(test_fp=test_x, uncertainty=True)
        pred = prediction['prediction']
        unc = prediction['uncertainty'] * 2.

        total_predictions.append(pred[0][0])
        total_uncertainties.append(unc[0])

        print('Species:', train_labels[n_seed])
        print('Experimental red. temperature:', train_y[n_seed])
        print('Predicted red. temperature:', pred)
        print('Error exp. vs calc. (%)',
              ((train_y[n_seed] - pred[0][0]) / train_y[n_seed]) * 100)

    plt.figure()
    # Fit values to line:
    x = np.linspace(0, 3000, 100)
    plt.plot(x, x, color='red', linestyle='--')

    from sklearn import datasets, linear_model
    from sklearn.metrics import mean_squared_error, r2_score
    regr = linear_model.LinearRegression()

    reg_train_x = train_y
    shape_reg_train_x = np.shape(reg_train_x)
    reg_train_x = np.reshape(reg_train_x, shape_reg_train_x)


    reg_train_y = [total_predictions]
    reg_train_y = np.reshape(reg_train_y, -1)

    # Fit Model:
    regr.fit(reg_train_x, reg_train_y)

    linear_fit_line = []
    for x_test in x:
        x_test = np.reshape(x_test, (-1, 1))
        linear_fit_line.append(regr.predict(x_test))

    # Get coefficients:
    print('Coefficients: \n', regr.coef_)
    plt.plot(x, linear_fit_line, color='blue', linewidth=1)

    from sklearn.metrics import mean_absolute_error
    y_true = train_y
    y_pred = total_predictions
    mae_of_process = mean_absolute_error(y_true, y_pred)

    print('MAE:', mae_of_process)
    return mae_of_process


selected_features = [
                    'Ratio metal oxygen (mean)',
                    'Average oxidation state',
                    'Atomic number (mean)',
                    'Electronegativity (mean)',
                    'Ionic character (mean)',
                    'Volume M (mean)',
                    'Volume MO',
                    'Difference Volume (M-MO) (mean)',
                    'Center of mass M (mean)',
                    'Center of mass MO',
                    'Mass M (mean)',
                    'Mass of MO',
                    'Mass of MO (only metals)',
                    'Density M (mean)',
                    'Density MO',
                    'Difference Density (M-MO) (mean)',
                    'Bulk modulus M (mean)',
                    'Bulk modulus MO',
                    'Difference Bulk modulus (M-MO) (mean)',
                    'Space group',
                    'Formation energy (kJ/mol)'
                    ]


mae_including_all_features = get_mae_gp_process(selected_features)

selected_features = [
                    # 'Ratio metal oxygen (mean)',
                    'Average oxidation state',
                    'Atomic number (mean)',
                    'Electronegativity (mean)',
                    'Ionic character (mean)',
                    'Volume M (mean)',
                    'Volume MO',
                    'Difference Volume (M-MO) (mean)',
                    'Center of mass M (mean)',
                    'Center of mass MO',
                    'Mass M (mean)',
                    'Mass of MO',
                    'Mass of MO (only metals)',
                    'Density M (mean)',
                    'Density MO',
                    'Difference Density (M-MO) (mean)',
                    'Bulk modulus M (mean)',
                    'Bulk modulus MO',
                    'Difference Bulk modulus (M-MO) (mean)',
                    'Space group',
                    'Formation energy (kJ/mol)'
                    ]

mae_excluding_ratio = get_mae_gp_process(selected_features)

selected_features = [
                    'Ratio metal oxygen (mean)',
                    # 'Average oxidation state',
                    'Atomic number (mean)',
                    'Electronegativity (mean)',
                    'Ionic character (mean)',
                    'Volume M (mean)',
                    'Volume MO',
                    'Difference Volume (M-MO) (mean)',
                    'Center of mass M (mean)',
                    'Center of mass MO',
                    'Mass M (mean)',
                    'Mass of MO',
                    'Mass of MO (only metals)',
                    'Density M (mean)',
                    'Density MO',
                    'Difference Density (M-MO) (mean)',
                    'Bulk modulus M (mean)',
                    'Bulk modulus MO',
                    'Difference Bulk modulus (M-MO) (mean)',
                    'Space group',
                    'Formation energy (kJ/mol)'
                    ]

mae_excluding_ox_state = get_mae_gp_process(selected_features)

selected_features = [
                    'Ratio metal oxygen (mean)',
                    'Average oxidation state',
                    'Atomic number (mean)',
                    'Electronegativity (mean)',
                    'Ionic character (mean)',
                    'Volume M (mean)',
                    'Volume MO',
                    'Difference Volume (M-MO) (mean)',
                    # 'Center of mass M (mean)',
                    # 'Center of mass MO',
                    # 'Mass M (mean)',
                    # 'Mass of MO',
                    # 'Mass of MO (only metals)',
                    'Density M (mean)',
                    'Density MO',
                    'Difference Density (M-MO) (mean)',
                    'Bulk modulus M (mean)',
                    'Bulk modulus MO',
                    'Difference Bulk modulus (M-MO) (mean)',
                    'Space group',
                    'Formation energy (kJ/mol)'
                    ]

mae_excluding_mass = get_mae_gp_process(selected_features)

selected_features = [
                    'Ratio metal oxygen (mean)',
                    'Average oxidation state',
                    'Atomic number (mean)',
                    'Electronegativity (mean)',
                    'Ionic character (mean)',
                    # 'Volume M (mean)',
                    # 'Volume MO',
                    # 'Difference Volume (M-MO) (mean)',
                    'Center of mass M (mean)',
                    'Center of mass MO',
                    'Mass M (mean)',
                    'Mass of MO',
                    'Mass of MO (only metals)',
                    'Density M (mean)',
                    'Density MO',
                    'Difference Density (M-MO) (mean)',
                    'Bulk modulus M (mean)',
                    'Bulk modulus MO',
                    'Difference Bulk modulus (M-MO) (mean)',
                    'Space group',
                    'Formation energy (kJ/mol)'
                    ]


mae_excluding_volume = get_mae_gp_process(selected_features)

selected_features = [
                    'Ratio metal oxygen (mean)',
                    'Average oxidation state',
                    'Atomic number (mean)',
                    'Electronegativity (mean)',
                    'Ionic character (mean)',
                    'Volume M (mean)',
                    'Volume MO',
                    'Difference Volume (M-MO) (mean)',
                    'Center of mass M (mean)',
                    'Center of mass MO',
                    'Mass M (mean)',
                    'Mass of MO',
                    'Mass of MO (only metals)',
                    'Density M (mean)',
                    'Density MO',
                    'Difference Density (M-MO) (mean)',
                    # 'Bulk modulus M (mean)',
                    # 'Bulk modulus MO',
                    # 'Difference Bulk modulus (M-MO) (mean)',
                    'Space group',
                    'Formation energy (kJ/mol)'
                    ]


mae_excluding_bulk = get_mae_gp_process(selected_features)


selected_features = [
                    'Ratio metal oxygen (mean)',
                    'Average oxidation state',
                    'Atomic number (mean)',
                    'Electronegativity (mean)',
                    'Ionic character (mean)',
                    'Volume M (mean)',
                    'Volume MO',
                    'Difference Volume (M-MO) (mean)',
                    'Center of mass M (mean)',
                    'Center of mass MO',
                    'Mass M (mean)',
                    'Mass of MO',
                    'Mass of MO (only metals)',
                    'Density M (mean)',
                    'Density MO',
                    'Difference Density (M-MO) (mean)',
                    # 'Bulk modulus M (mean)',
                    # 'Bulk modulus MO',
                    # 'Difference Bulk modulus (M-MO) (mean)',
                    'Space group',
                    'Formation energy (kJ/mol)'
                    ]

mae_excluding_density = get_mae_gp_process(selected_features)


selected_features = [
                    'Ratio metal oxygen (mean)',
                    'Average oxidation state',
                    'Atomic number (mean)',
                    'Electronegativity (mean)',
                    'Ionic character (mean)',
                    'Volume M (mean)',
                    'Volume MO',
                    'Difference Volume (M-MO) (mean)',
                    'Center of mass M (mean)',
                    'Center of mass MO',
                    'Mass M (mean)',
                    'Mass of MO',
                    'Mass of MO (only metals)',
                    'Density M (mean)',
                    'Density MO',
                    'Difference Density (M-MO) (mean)',
                    'Bulk modulus M (mean)',
                    'Bulk modulus MO',
                    'Difference Bulk modulus (M-MO) (mean)',
                    # 'Space group',
                    'Formation energy (kJ/mol)'
                    ]

mae_excluding_space_group = get_mae_gp_process(selected_features)


selected_features = [
                    'Ratio metal oxygen (mean)',
                    'Average oxidation state',
                    # 'Atomic number (mean)',
                    'Electronegativity (mean)',
                    'Ionic character (mean)',
                    'Volume M (mean)',
                    'Volume MO',
                    'Difference Volume (M-MO) (mean)',
                    'Center of mass M (mean)',
                    'Center of mass MO',
                    'Mass M (mean)',
                    'Mass of MO',
                    'Mass of MO (only metals)',
                    'Density M (mean)',
                    'Density MO',
                    'Difference Density (M-MO) (mean)',
                    'Bulk modulus M (mean)',
                    'Bulk modulus MO',
                    'Difference Bulk modulus (M-MO) (mean)',
                    'Space group',
                    'Formation energy (kJ/mol)'
                    ]

mae_excluding_atomic_number = get_mae_gp_process(selected_features)


selected_features = [
                    'Ratio metal oxygen (mean)',
                    'Average oxidation state',
                    'Atomic number (mean)',
                    # 'Electronegativity (mean)',
                    'Ionic character (mean)',
                    'Volume M (mean)',
                    'Volume MO',
                    'Difference Volume (M-MO) (mean)',
                    'Center of mass M (mean)',
                    'Center of mass MO',
                    'Mass M (mean)',
                    'Mass of MO',
                    'Mass of MO (only metals)',
                    'Density M (mean)',
                    'Density MO',
                    'Difference Density (M-MO) (mean)',
                    'Bulk modulus M (mean)',
                    'Bulk modulus MO',
                    'Difference Bulk modulus (M-MO) (mean)',
                    'Space group',
                    'Formation energy (kJ/mol)'
                    ]

mae_excluding_electronegativity = get_mae_gp_process(selected_features)


selected_features = [
                    'Ratio metal oxygen (mean)',
                    'Average oxidation state',
                    'Atomic number (mean)',
                    'Electronegativity (mean)',
                    # 'Ionic character (mean)',
                    'Volume M (mean)',
                    'Volume MO',
                    'Difference Volume (M-MO) (mean)',
                    'Center of mass M (mean)',
                    'Center of mass MO',
                    'Mass M (mean)',
                    'Mass of MO',
                    'Mass of MO (only metals)',
                    'Density M (mean)',
                    'Density MO',
                    'Difference Density (M-MO) (mean)',
                    'Bulk modulus M (mean)',
                    'Bulk modulus MO',
                    'Difference Bulk modulus (M-MO) (mean)',
                    'Space group',
                    'Formation energy (kJ/mol)'
                    ]

mae_excluding_ionic_character = get_mae_gp_process(selected_features)


selected_features = [
                    'Ratio metal oxygen (mean)',
                    'Average oxidation state',
                    'Atomic number (mean)',
                    'Electronegativity (mean)',
                    'Ionic character (mean)',
                    'Volume M (mean)',
                    'Volume MO',
                    'Difference Volume (M-MO) (mean)',
                    'Center of mass M (mean)',
                    'Center of mass MO',
                    'Mass M (mean)',
                    'Mass of MO',
                    'Mass of MO (only metals)',
                    'Density M (mean)',
                    'Density MO',
                    'Difference Density (M-MO) (mean)',
                    'Bulk modulus M (mean)',
                    'Bulk modulus MO',
                    'Difference Bulk modulus (M-MO) (mean)',
                    'Space group',
                    # 'Formation energy (kJ/mol)'
                    ]

mae_excluding_formation_energy = get_mae_gp_process(selected_features)


selected_features = [
                    'Ratio metal oxygen (mean)',
                    # 'Average oxidation state',
                    'Atomic number (mean)',
                    'Electronegativity (mean)',
                    'Ionic character (mean)',
                    'Volume M (mean)',
                    'Volume MO',
                    'Difference Volume (M-MO) (mean)',
                    'Center of mass M (mean)',
                    'Center of mass MO',
                    'Mass M (mean)',
                    'Mass of MO',
                    'Mass of MO (only metals)',
                    'Density M (mean)',
                    'Density MO',
                    'Difference Density (M-MO) (mean)',
                    'Bulk modulus M (mean)',
                    'Bulk modulus MO',
                    'Difference Bulk modulus (M-MO) (mean)',
                    # 'Space group',
                    'Formation energy (kJ/mol)'
                    ]

mae_excluding_space_group_and_ox_state = get_mae_gp_process(selected_features)


# Plots:
dict_mae = {
     'Including all features': [mae_including_all_features],
     'Ratio O:M': [mae_excluding_ratio],
     'Oxidation state': [mae_excluding_ox_state],
     'Atomic number': [mae_excluding_atomic_number],
     'Ionic character': [mae_excluding_ionic_character],
     'Electronegativity': [mae_excluding_electronegativity],
     'Mass': [mae_excluding_mass],
     'Volume': [mae_excluding_volume],
     'Density': [mae_excluding_density],
     'Bulk modulus': [mae_excluding_bulk],
     'Space Group': [mae_excluding_space_group],
     'Formation energy': [mae_excluding_formation_energy],
     'Space group and Ox. state': [mae_excluding_space_group_and_ox_state]
     }

df_mae = pd.DataFrame.from_dict(dict_mae, columns=['MAE'], orient='index')
df_mae.to_csv('./data/oxides_ml_mae_table.csv')
