# Supplementary material for: Augmenting zero-Kelvin quantum mechanics with machine learning for the prediction of chemical reactions at high temperatures
Source: Nat Commun. 2021 Dec 1;12:7012. doi: 10.1038/s41467-021-27154-2 (PMC8636515; doi:10.1038/s41467-021-27154-2)
Supplement: Supplementary file 4 — Supplementary Software 1 [file 41467_2021_27154_MOESM4_ESM.zip › data_and_model_validation/datagen.py]

# Copyright (c) 2021 Jose A. Garrido Torres
# Functions to get the experimental data.

def get_dG0_exp(T):

    # MO2:
    dG0_TiO2_rut_exp  = -941 + 0.18 * T  # Rutile.
    dG0_SiO2_qu_exp   = -907 + 0.18 * T  # Quartz.
    dG0_SnO2_exp      = -575 + 0.2  * T
    dG0_MnO2_exp      = -519 + 0.18 * T
    dG0_ZrO2_exp      = -1092 + 0.18 * T

    # MO:
    dG0_MgO_exp   = -1202 + 0.22 * T
    dG0_CaO_exp   = -1280 + 0.22 * T
    dG0_VO_exp    = -849 + 0.16 * T
    dG0_MnO_exp   = -778 + 0.15  * T
    dG0_FeO_exp   = -538 + 0.14 * T   # Warning Fe --> Fe0.947O.
    dG0_CoO_exp   = -491 + 0.16 * T
    dG0_NiO_exp   = -471 + 0.17  * T
    dG0_CuO_exp   = -305 + 0.17 * T
    dG0_TiO_exp   = -1029 + 0.15 * T

    # M2O3:
    dG0_Al2O3_exp = -1125 + 0.22 * T
    dG0_Cr2O3_exp = -740 + 0.16  * T
    dG0_V2O3_exp  = -802 + 0.16  * T
    dG0_Fe2O3_exp = -543 + 0.17  * T
    dG0_Mn2O3_exp = -636 + 0.17  * T
    dG0_Ti2O3_exp =  -1001 + 0.17 * T
    dG0_Sc2O3_exp = -1268 + 0.19 * T

    # M2O4:
    dG0_VO2_exp  = -706 + 0.16 * T  # Warning V2O4.

    # M2O:
    dG0_Cu2O_exp  = -337  + 0.14 * T
    dG0_Li2O_exp  = -1205 + 0.27 * T
    dG0_Na2O_exp  = -843  + 0.28 * T
    dG0_K2O_exp   = -724  + 0.28 * T

    # M2O5:
    dG0_V2O5_exp  = -579 + 0.13 * T   # Warning (liquid phase).

    # M3O4:
    dG0_Mn3O4_exp = -692 + 0.17 * T
    dG0_Fe3O4_exp = -551 + 0.15 * T
    dG0_Co3O4_exp = -471.09 + 0.20 * T  #  NIST -479 + 0.23 * T

    # MO3:
    dG0_MoO3_exp   = -493 + 0.16 * T
    dG0_WO3_exp    = -556 + 0.16 * T

    # Mixed:
    dG0_LiAlO2_exp  = -1.19217958e+03 + 2.28562409e-01 * T
    dG0_MgSiO3_exp  = -1.03001604e+03 + 1.90275343e-01 * T
    dG0_Mg2SiO4_exp = -1.09441571e+03 + 2.23360614e-01 * T
    dG0_MgTiO3_exp  = -1.05452033e+03 + 2.17230059e-01 * T
    dG0_MgTi2O5_exp = -1.00604335e+03 + 1.97454003e-01 * T
    dG0_Al2MgO4_exp = -1.15485171e+03 + 2.26578897e-01 * T
    dG0_AlLiO2_exp  = -1.19217958e+03 + 2.28562409e-01 * T
    dG0_AlNaO2_exp  = -1.13500104e+03 + 2.21646594e-01 * T
    dG0_Al2SiO5_exp = -1.03270670e+03 + 1.87057775e-01 * T
    dG0_Li2SiO3_exp = -1.09806841e+03 + 2.06274953e-01 * T
    dG0_Li2Si2O5_exp = -1.02530846e+03 + 1.96245135e-01  * T
    dG0_Li2TiO3_exp = -1.11159218e+03 + 2.03484859e-01 * T
    dG0_Na2SiO3_exp = -1.03879943e+03 + 2.10765627e-01 * T
    dG0_Na2Si2O5_exp = -9.84712696e+02 + 1.87778973e-01 * T
    dG0_K2SiO3_exp  = -1.03000574e+03 + 2.05438329e-01 * T
    dG0_LiFeO2_exp  =  -708 + 0.1656  * T
    dG0_LiFe5O8_exp = (-2341 + 0.6764 * T) * 2/8
    dG0_Na2ZrO3_exp = (-1676.27 + 0.348 * T) * 2/3
    dG0_LiCoO2_exp  = -615.1 + 211.8e-03 * T

    # Gas phase molecules:
    dG0_CO_nist_exp = -2.23623129e+02 -1.75809004e-01 * T # C --> CO (NIST-JANAF data).
    dG0_CO2_exp = -396 + 0 * T

    results = {
               'temperature': T,
               'TiO2_rut': dG0_TiO2_rut_exp,
               'TiO2': dG0_TiO2_rut_exp,
               'SiO2_qu' : dG0_SiO2_qu_exp,
               'SiO2' : dG0_SiO2_qu_exp,
               'SnO2'    : dG0_SnO2_exp,
               'MnO2'    : dG0_MnO2_exp,
               'ZrO2'    : dG0_ZrO2_exp,
               'CaO'     : dG0_CaO_exp,
               'MnO'     : dG0_MnO_exp,
               'NiO'     : dG0_NiO_exp,
               'FeO'     : dG0_FeO_exp,
               'CoO'     : dG0_CoO_exp,
               'VO'      : dG0_VO_exp,
               'CuO'     : dG0_CuO_exp,
               'TiO'     : dG0_TiO_exp,
               'MgO'     : dG0_MgO_exp,

               'Al2O3'   : dG0_Al2O3_exp,
               'Cr2O3'   : dG0_Cr2O3_exp,
               'V2O3'    : dG0_V2O3_exp,
               'Fe2O3'   : dG0_Fe2O3_exp,
               'Mn2O3'   : dG0_Mn2O3_exp,
               'Ti2O3'   : dG0_Ti2O3_exp,
               'Sc2O3'   : dG0_Sc2O3_exp,

               'VO2'     : dG0_VO2_exp,
               'Cu2O'    : dG0_Cu2O_exp,
               'Li2O'    : dG0_Li2O_exp,
               'Na2O'    : dG0_Na2O_exp,
               'V2O5'    : dG0_V2O5_exp,
               'Mn3O4'   : dG0_Mn3O4_exp,
               'Fe3O4'   : dG0_Fe3O4_exp,
               'Co3O4'   : dG0_Co3O4_exp,
               'K2O'     : dG0_K2O_exp,
               'MoO3'    : dG0_MoO3_exp,
               'WO3'     : dG0_WO3_exp,
               'LiAlO2'  : dG0_LiAlO2_exp,
               'MgSiO3'  : dG0_MgSiO3_exp,
               'Mg2SiO4' : dG0_Mg2SiO4_exp,
               'MgTiO3'  : dG0_MgTiO3_exp,
               'MgTi2O5' : dG0_MgTi2O5_exp,
               'Al2MgO4' : dG0_Al2MgO4_exp,
               'AlLiO2'  : dG0_AlLiO2_exp,
               'AlNaO2'  : dG0_AlNaO2_exp,
               'Al2SiO5' : dG0_Al2SiO5_exp,
               'Li2SiO3' : dG0_Li2SiO3_exp,
               'Li2Si2O5': dG0_Li2Si2O5_exp,
               'Li2TiO3' : dG0_Li2TiO3_exp,
               'Na2SiO3' : dG0_Na2SiO3_exp,
               'Na2Si2O5': dG0_Na2Si2O5_exp,
               'K2SiO3'  : dG0_K2SiO3_exp,
               'LiFeO2'  : dG0_LiFeO2_exp,
               'LiFe5O8' : dG0_LiFe5O8_exp,
               'Na2ZrO3' : dG0_Na2ZrO3_exp,
               'LiCoO2'  : dG0_LiCoO2_exp,
               'LiCoO2'  : dG0_LiCoO2_exp,

               'CO_NIST' : dG0_CO_nist_exp,
               'CO2'     : dG0_CO2_exp,
               }
    return results


def get_bulk_modulus():
    results = {
               'Ti': 111,
               'Sc': 57,
               'TiO2_rut': 243.5,
               'Si' : 99.2,
               'SiO2': 36.4,
               'Sn'    : 53,
               'Mn'    : 114,
               'Zr'    : 91.1,
               'Mg'     : 45,
               'MgO'    : 165,
               'Be'     : 130,
               'Ca'     : 18.4,
               'CaO'    : 114,
               'Ni'     : 186,
               'Fe'     : 168.3,
               'Co'     : 180,
               'V'      : 161.9,
               'Cu'     : 142,
               'Zn'     : 70,
               'Al'   : 79.4,
               'Cr'   : 160,
               'Li'    : 13.3,
               'Na'    : 7.5,
               'K'     : 3.7,
               'W'     : 310,
               'Mo'    : 230,
               }
    return results


def get_melting_points():
    results = {
        'Mg2SiO4': 1890,
        'MgTiO3': 1610,
        'MgTi2O5': 1680,
        'Al2MgO4': 2130,
        'AlLiO2': 1625,
        'AlNaO2': 1650,
        'Li2SiO3': 1201,
        'Li2Si2O5': 1033,
        'Li2TiO3': 1533,
        'Na2SiO3': 1089,
        'Na2Si2O5': 874,
        'Al2O3': 2072,
        'CoO': 1933,
        'CuO': 1326,
        'Cu2O': 1232,
        'FeO': 1377,
        'Fe2O3': 1565,
        'Fe3O4': 1597,
        'Li2O': 1438,
        'Na2O': 1132,
        'VO': 1789,
        'VO2': 1967,
        'V2O3': 1940,
        'V2O5': 690,
        'TiO2_rut': 1843,
        'SiO2_qu': 1710,
        'CaO': 2572,
        'K2O': 740,
        'Mn3O4': 1567,
        'MgO': 2852,
        'Cr2O3': 2435,
        'ZrO2': 2715,
        'NiO': 1955,
    }
    return results
