# Supplementary material for: Augmenting zero-Kelvin quantum mechanics with machine learning for the prediction of chemical reactions at high temperatures
Source: Nat Commun. 2021 Dec 1;12:7012. doi: 10.1038/s41467-021-27154-2 (PMC8636515; doi:10.1038/s41467-021-27154-2)
Supplement: Supplementary file 4 — Supplementary Software 1 [file 41467_2021_27154_MOESM4_ESM.zip › data_and_model_validation/2_get_ellingham_phonon.py]

# Copyright (c) 2021 Jose A. Garrido Torres

import random
import pandas as pd
import matplotlib.pyplot as plt
import numpy as np
from matplotlib import cm
import matplotlib
font = {'family': 'Arial', 'size': 13.}
matplotlib.rc('font', **font)


T = [0.0, 100, 200, 298.15, 500, 1000, 1500, 2000, 2500]

##########
# CO:
##########
dG_CO_cam = []
for temp in T:
    dG_CO_cam.append([-2.23623129e+02 - 1.75809004e-01 * temp])

##########
# Oxygen:
##########
G_O2 = np.array([-11.867267364187201, -12.073491114748816, -12.322206647340057,
                 -12.581716588036445, -13.144219635285058, -14.638862627665254,
                 -16.225869542267034, -17.875915050319158,
                 -19.573736970000024])
G_O2 = np.array([-11.867172693137162, -12.064024009744836, -12.303272437332097, -12.55349041446708, -13.096884110265162, -14.544191577625462, -16.08386296720734, -17.686572950239572, -19.33705934490054])


########
# Al2O3  :
########
n_Al = 8
F_Al = np.array([-61.512264777164184, -61.54897895336293, -61.65996515321356, -61.84068151360986, -62.371538761815906, -64.24926420796518, -66.61197689364738, -69.29217004736128, -72.20898961171717])
E_Al = np.array([-61.82864696324518] * len(T))

n_Al2O3 = 6
F_Al2O3 = np.array([-301.2958837515971, -301.3340640457463, -301.45313386208375, -301.7086503014041, -302.68852568503974, -307.0939338635253, -313.35967290696254, -320.88008486261174, -329.34404156948347])
E_Al2O3 = np.array([-304.08385] * len(T))

# Calculated:
dE_Al2O3_calc = (2/3 * E_Al2O3/n_Al2O3 - 4/3 * E_Al/n_Al - G_O2) * 96.485
dF_Al2O3_calc = (2/3 * F_Al2O3/n_Al2O3 - 4/3 * F_Al/n_Al - G_O2) * 96.485

fit_Al2O3_dE_calc = np.polyfit(T[0:6], dE_Al2O3_calc[0:6], deg=1)
fit_Al2O3_dF_calc = np.polyfit(T[0:6], dF_Al2O3_calc[0:6], deg=1)

dE_Al2O3_calc_fit = []
dF_Al2O3_calc_fit = []
for temp in T:
    dE_Al2O3_calc_fit.append([fit_Al2O3_dE_calc[1] + fit_Al2O3_dE_calc[0] * temp])
    dF_Al2O3_calc_fit.append([fit_Al2O3_dF_calc[1] + fit_Al2O3_dF_calc[0] * temp])

# Exp. NIST:
dG_Al2O3_nist = np.array([-1663.608, -1641.642, -1612.656, -1582.275,
                          -1518.718, -1361.437, -1196.617, -1034.096,
                          -873.645]) * 2/3
# Exp. Cambridge.
dG_Al2O3_cam = []
for temp in T:
    dG_Al2O3_cam.append([-1125 + 0.22 * temp])

plt.figure()
plt.plot(T, dE_Al2O3_calc_fit, label='Al2O3_calc_dE')
plt.plot(T, dF_Al2O3_calc_fit, label='Al2O3_calc_dF')
plt.plot(T, dG_Al2O3_nist, label='Al2O3_exp_nist')
plt.plot(T, dG_Al2O3_cam, label='Al2O3_exp_cam')
plt.legend()
plt.show()

######################
# CaO_sv (completed):
######################
n_Ca = 4
F_Ca = np.array([-37.75901367182639, -37.78532709856417, -37.8783976198364,
                 -38.012169352958445, -38.36995118985183, -39.534229252159896,
                 -40.93370350909851, -42.4862318809867, -44.1526387252115])
E_Ca = np.array([-37.83450] * len(F_Ca))

n_CaO = 4
F_CaO = np.array([-87.93455279479363, -87.98197707926882, -88.09527400940713,
                  -88.27395295062382, -88.7985461712527, -90.66502485869752,
                  -93.02402449584386, -95.70625377749488, -98.62957311973854])
E_CaO = np.array([-88.29827] * len(F_CaO))

# Calculated:
dE_CaO_calc = (2 * E_CaO/n_CaO - 2 * E_Ca/n_Ca - G_O2) * 96.485
dF_CaO_calc = (2 * F_CaO/n_CaO - 2 * F_Ca/n_Ca - G_O2) * 96.485

fit_CaO_dE_calc = np.polyfit(T[0:6], dE_CaO_calc[0:6], deg=1)
fit_CaO_dF_calc = np.polyfit(T[0:6], dF_CaO_calc[0:6], deg=1)

dE_CaO_calc_fit = []
dF_CaO_calc_fit = []
for temp in T:
    dE_CaO_calc_fit.append([fit_CaO_dE_calc[1] + fit_CaO_dE_calc[0] * temp])
    dF_CaO_calc_fit.append([fit_CaO_dF_calc[1] + fit_CaO_dF_calc[0] * temp])

# Exp. NIST:
dG_CaO_nist = np.array([-631.760, -624.099, -613.887, -603.501, -582.316,
                        -530.677, -475.823, -401.713, -306.632]) * 2
# Exp. Cambridge.
dG_CaO_cam = []
for temp in T:
    dG_CaO_cam.append([-1280 + 0.22 * temp])


plt.figure()
plt.plot(T, dE_CaO_calc_fit, label='CaO_calc_dE')
plt.plot(T, dF_CaO_calc_fit, label='CaO_calc_dF')
plt.plot(T, dG_CaO_nist, label='CaO_exp_nist')
plt.plot(T, dG_CaO_cam, label='CaO_exp_cam')
plt.legend()
plt.show()

########
# CoO (completed):
########
n_Co = 1

F_Co = np.array([-17.106276903967846, -17.108534171551618, -17.122389065333625, -17.146506076685426, -17.218450038829197, -17.474250216611328, -17.796465356973393, -18.16206177811439, -18.559970701856994])

E_Co = np.array([-17.14341561] * len(F_Co))

n_CoO = 4

# Disp 005:
F_CoO = np.array([-101.75716096580483, -101.78325187733623,
                  -101.86508975387295, -101.99721538929809,
                  -102.38888619390323, -103.79697904042148,
                  -105.5880832786861, -107.63121352957333,
                  -109.86247836414125])

E_CoO = np.array([-102.05596] * len(F_CoO))

# Colculated:
dE_CoO_calc = (2 * E_CoO/n_CoO - 2 * E_Co/n_Co - G_O2) * 96.485
dF_CoO_calc = (2 * F_CoO/n_CoO - 2 * F_Co/n_Co - G_O2) * 96.485

fit_CoO_dE_calc = np.polyfit(T[0:6], dE_CoO_calc[0:6], deg=1)
fit_CoO_dF_calc = np.polyfit(T[0:6], dF_CoO_calc[0:6], deg=1)

dE_CoO_calc_fit = []
dF_CoO_calc_fit = []
for temp in T:
    dE_CoO_calc_fit.append([fit_CoO_dE_calc[1] + fit_CoO_dE_calc[0] * temp])
    dF_CoO_calc_fit.append([fit_CoO_dF_calc[1] + fit_CoO_dF_calc[0] * temp])

# Exp. NIST:
dG_CoO_nist = np.array([-238.056, -230.867, -222.172, -213.988, -198.632,
                        -163.251, -128.288, -91.357, -53.240]) * 2
# Exp. Cqmbridge.
dG_CoO_cam = []
for temp in T:
    dG_CoO_cam.append([-491 + 0.16 * temp])


plt.figure()
plt.plot(T, dE_CoO_calc_fit, label='CoO_calc_dE')
plt.plot(T, dF_CoO_calc_fit, label='CoO_calc_dF')
plt.plot(T, dG_CoO_nist, label='CoO_nist')
plt.plot(T, dG_CoO_cam, label='CoO_cam')
plt.legend()
plt.show()

########
# CuO_pv (completed):
########

n_Cu = 1
F_Cu = np.array([-14.913488193854676, -14.917606002398221, -14.935529279969845, -14.963583917384662, -15.04260630040068, -15.31127891235441, -15.642027186209642, -16.013250339713633, -16.414605579134378])
E_Cu = np.array([-14.943861504763378] * len(F_Cu))

n_CuO = 8
F_CuO = np.array([-179.67746826544996, -179.70586147989673,
                  -179.82758273930787, -180.05162953191115,
                  -180.78283261221037, -183.64318238287402,
                  -187.44494775077538, -191.8715988133264,
                  -196.76593794513434])
E_CuO = np.array([-180.66682] * len(F_CuO))

# Calculated:
dF_CuO_calc = (2 * F_CuO/n_CuO - 2 * F_Cu/n_Cu - G_O2) * 96.485
dE_CuO_calc = (2 * E_CuO/n_CuO - 2 * E_Cu/n_Cu - G_O2) * 96.485

fit_CuO_dE_calc = np.polyfit(T[0:6], dE_CuO_calc[0:6], deg=1)
fit_CuO_dF_calc = np.polyfit(T[0:6], dF_CuO_calc[0:6], deg=1)

dE_CuO_calc_fit = []
dF_CuO_calc_fit = []
for temp in T:
    dE_CuO_calc_fit.append([fit_CuO_dE_calc[1] + fit_CuO_dE_calc[0] * temp])
    dF_CuO_calc_fit.append([fit_CuO_dF_calc[1] + fit_CuO_dF_calc[0] * temp])

# Exp. NIST:
dG_CuO_nist = np.array([-153.807, -146.585, -137.461, -128.292, -109.785,
                        -66.375, -23.899, 20.580]) * 2
# Exp. Cambridge.
dG_CuO_cam = []
for temp in T:
    dG_CuO_cam.append([-305 + 0.17 * temp])

plt.figure()
plt.plot(T, dE_CuO_calc_fit, label='CuO_calc_dE')
plt.plot(T, dF_CuO_calc_fit, label='CuO_calc_dF')
plt.plot(T[:-1], dG_CuO_nist, label='CuO_nist')
plt.plot(T, dG_CuO_cam, label='CuO_cam')
plt.legend()
plt.show()

###########
# Cu2O (completed):
###########

n_Cu = 1
F_Cu = np.array([-14.913488193854676, -14.917606002398221, -14.935529279969845, -14.963583917384662, -15.04260630040068, -15.31127891235441, -15.642027186209642, -16.013250339713633, -16.414605579134378])
E_Cu = np.array([-14.943861504763378] * len(F_Cu))

n_Cu2O = 4
F_Cu2O = np.array([-149.14518799401236, -149.22523073569468, -149.44570288845995, -149.7554887521713, -150.60478162699155, -153.50204792331698, -157.1038987196911, -161.17208317114944, -165.58901292677322])
E_Cu2O = np.array([-149.73878525228616] * len(F_Cu2O))

# Calculated:
dF_Cu2O_calc = (2 * F_Cu2O/n_Cu2O - 4 * F_Cu/n_Cu - G_O2) * 96.485
dE_Cu2O_calc = (2 * E_Cu2O/n_Cu2O - 4 * E_Cu/n_Cu - G_O2) * 96.485

fit_Cu2O_dE_calc = np.polyfit(T[0:6], dE_Cu2O_calc[0:6], deg=1)
fit_Cu2O_dF_calc = np.polyfit(T[0:6], dF_Cu2O_calc[0:6], deg=1)

dE_Cu2O_calc_fit = []
dF_Cu2O_calc_fit = []
for temp in T:
    dE_Cu2O_calc_fit.append([fit_Cu2O_dE_calc[1] + fit_Cu2O_dE_calc[0] * temp])
    dF_Cu2O_calc_fit.append([fit_Cu2O_dF_calc[1] + fit_Cu2O_dF_calc[0] * temp])

# Exp. NIST:
dG_Cu2O_nist = np.array([-168.952, -162.621, -155.348, -147.886, -132.484, -95.517, -57.438, -14.542]) * 2
# Exp. Cambridge:
dG_Cu2O_cam = []
for temp in T:
    dG_Cu2O_cam.append([-337  + 0.14 * temp])

plt.figure()
plt.plot(T, dE_Cu2O_calc_fit, label='Cu2O_calc_dE')
plt.plot(T, dF_Cu2O_calc_fit, label='Cu2O_calc_dF')
plt.plot(T[:-1], dG_Cu2O_nist, label='Cu2O_nist')
plt.plot(T, dG_Cu2O_cam, label='Cu2O_cam')
plt.legend()
plt.show()

########
# FeO_pv (completed):
########
n_Fe = 1

F_Fe = np.array([-17.857790590016574, -17.859672455328532, -17.871362297945822, -17.8925071995266, -17.95729696069199, -18.192853022012006, -18.493021731448614, -18.835469529575477, -19.20942521126607])
E_Fe = np.array([-17.897964929291078] * len(F_Fe))

n_FeO = 8
F_FeO = np.array([-212.832403167535, -212.85898350335378, -212.9360997475738, -213.0706221593636, -213.51473831677876, -215.31091521054444, -217.75324226137045, -220.62989040202015, -223.83286963938315])
E_FeO = np.array([-213.2598962835201] * len(F_FeO))

# Calculated:
dE_FeO_calc = (2 * E_FeO/n_FeO - 2 * E_Fe/n_Fe - G_O2) * 96.485
dF_FeO_calc = (2 * F_FeO/n_FeO - 2 * F_Fe/n_Fe - G_O2) * 96.485

# Exp. Cambridge.
dG_FeO_cam = []
for temp in T:
    dG_FeO_cam.append([-538 + 0.14 * temp])

fit_FeO_dE_calc = np.polyfit(T[0:6], dE_FeO_calc[0:6], deg=1)
fit_FeO_dF_calc = np.polyfit(T[0:6], dF_FeO_calc[0:6], deg=1)

dE_FeO_calc_fit = []
dF_FeO_calc_fit = []
for temp in T:
    dE_FeO_calc_fit.append([fit_FeO_dE_calc[1] + fit_FeO_dE_calc[0] * temp])
    dF_FeO_calc_fit.append([fit_FeO_dF_calc[1] + fit_FeO_dF_calc[0] * temp])

plt.figure()
plt.plot(T, dE_FeO_calc_fit, label='FeO_calc_dE')
plt.plot(T, dF_FeO_calc_fit, label='FeO_calc_dF')
plt.plot(T, dG_FeO_cam, label='FeO_cam')
plt.legend()
plt.show()

########
# Fe2O3_pv (completed):
########
n_Fe = 1

F_Fe = np.array([-17.857790590016574, -17.859672455328532, -17.871362297945822, -17.8925071995266, -17.95729696069199, -18.192853022012006, -18.493021731448614, -18.835469529575477, -19.20942521126607])
E_Fe = np.array([-17.897963862418283] * len(F_Fe))


n_Fe2O3 = 2
F_Fe2O3 = np.array([-124.98692900802914, -125.00797246847495, -125.08019830088763, -125.21542913005455, -125.6648007711198, -127.44265605730814, -129.81572552959892, -132.58345038221867, -135.64644200192603])
E_Fe2O3 = np.array([-125.61314] * len(F_Fe2O3))

# Calculated:
dE_Fe2O3_calc = (2/3 * E_Fe2O3/n_Fe2O3 - 4/3 * E_Fe/n_Fe - G_O2) * 96.485
dF_Fe2O3_calc = (2/3 * F_Fe2O3/n_Fe2O3 - 4/3 * F_Fe/n_Fe - G_O2) * 96.485

fit_Fe2O3_dE_calc = np.polyfit(T[0:6], dE_Fe2O3_calc[0:6], deg=1)
fit_Fe2O3_dF_calc = np.polyfit(T[0:6], dF_Fe2O3_calc[0:6], deg=1)

dE_Fe2O3_calc_fit = []
dF_Fe2O3_calc_fit = []
for temp in T:
    dE_Fe2O3_calc_fit.append([fit_Fe2O3_dE_calc[1] + fit_Fe2O3_dE_calc[0] * temp])
    dF_Fe2O3_calc_fit.append([fit_Fe2O3_dF_calc[1] + fit_Fe2O3_dF_calc[0] * temp])

# Exp. NIST:
dG_Fe2O3_nist = np.array([-819.025, -797.438, -770.573, -743.523, -688.929,
                          -561.866, -438.347, -313.410, -183.650]) * 2/3

# Exp. Cambridge.
dG_Fe2O3_cam = []
for temp in T:
    dG_Fe2O3_cam.append([-543 + 0.17 * temp])

plt.figure()
plt.plot(T, dE_Fe2O3_calc_fit, label='Fe2O3_calc_dE')
plt.plot(T, dF_Fe2O3_calc_fit, label='Fe2O3_calc_dF')
plt.plot(T, dG_Fe2O3_nist, label='Fe2O3_exp_nist')
plt.plot(T, dG_Fe2O3_cam, label='Fe2O3_exp_cam')
plt.legend()
plt.show()


########
# Li2O (completed):
########

n_Li = 2
F_Li = np.array([-4.61215528792459, -4.617157824108036, -4.643749575821791, -4.689711099481085, -4.827443037767888, -5.320259901214942, -5.943420881221003, -6.651835429806173, -7.423776085914614])
E_Li = np.array([-4.70121] * len(F_Li))

n_Li2O = 4
F_Li2O = np.array([-66.42850523203181, -66.46969335816955, -66.55840838490538, -66.71143330447427, -67.22054421004084, -69.28136729179506, -72.07664832682869, -75.36323712348882, -79.01838972157285])
E_Li2O = np.array([-67.37228] * len(F_Li2O))

# Calculated:
dF_Li2O_calc = (2 * F_Li2O/n_Li2O - 4 * F_Li/n_Li - G_O2) * 96.485
dE_Li2O_calc = (2 * E_Li2O/n_Li2O - 4 * E_Li/n_Li - G_O2) * 96.485

fit_Li2O_dE_calc = np.polyfit(T[0:6], dE_Li2O_calc[0:6], deg=1)
fit_Li2O_dF_calc = np.polyfit(T[0:6], dF_Li2O_calc[0:6], deg=1)

dE_Li2O_calc_fit = []
dF_Li2O_calc_fit = []
for temp in T:
    dE_Li2O_calc_fit.append([fit_Li2O_dE_calc[1] + fit_Li2O_dE_calc[0] * temp])
    dF_Li2O_calc_fit.append([fit_Li2O_dF_calc[1] + fit_Li2O_dF_calc[0] * temp])


# Exp. NIST:
dG_Li2O_nist = np.array([-592.392, -584.794, -573.919, -562.102, -536.272,
                         -466.401, -399.026, -267.290, -118.981]) * 2
# Exp. Cambridge:
dG_Li2O_cam = []
for temp in T:
    dG_Li2O_cam.append([-1205 + 0.27 * temp])

plt.figure()
plt.plot(T, dE_Li2O_calc_fit, label='Li2O_calc_dE')
plt.plot(T, dF_Li2O_calc_fit, label='Li2O_calc_dF')
plt.plot(T, dG_Li2O_nist, label='Li2O_nist')
plt.plot(T, dG_Li2O_cam, label='Li2O_cam')
plt.legend()
plt.show()


########
# Na2O:
########

n_Na = 1
F_Na = np.array([-4.090838314288385, -4.101667025268389, -4.13428460208045, -4.178567887583536, -4.293041302397238, -4.654708952860936, -5.082270509536728, -5.552675360600822, -6.054949333342173])
E_Na = np.array([-4.106900738437358] * len(F_Na))
n_Na2O = 4
F_Na2O = np.array([-74.32012008015802, -74.37225251258218, -74.5272809336066, -74.78406417555905, -75.5537753789652, -78.33019599504983, -81.86151410371093, -85.88813233700682, -90.28415851206795])
E_Na2O = np.array([-74.86909563167137] * len(F_Na2O))

# Calculated:
dF_Na2O_calc = (2 * F_Na2O/n_Na2O - 4 * F_Na/n_Na - G_O2) * 96.485
dE_Na2O_calc = (2 * E_Na2O/n_Na2O - 4 * E_Na/n_Na - G_O2) * 96.485

fit_Na2O_dE_calc = np.polyfit(T[0:6], dE_Na2O_calc[0:6], deg=1)
fit_Na2O_dF_calc = np.polyfit(T[0:6], dF_Na2O_calc[0:6], deg=1)

dE_Na2O_calc_fit = []
dF_Na2O_calc_fit = []
for temp in T:
    dE_Na2O_calc_fit.append([fit_Na2O_dE_calc[1] + fit_Na2O_dE_calc[0] * temp])
    dF_Na2O_calc_fit.append([fit_Na2O_dF_calc[1] + fit_Na2O_dF_calc[0] * temp])

# Exp. NIST:
dG_Na2O_nist = np.array([-413.146, -404.348, -391.841, -379.090	, -350.842,
                         -280.541, 164.364, -28.977]) * 2
# Exp. Cambridge:
dG_Na2O_cam = []
for temp in T:
    dG_Na2O_cam.append([-843 + 0.28 * temp])

plt.figure()
plt.plot(T, dE_Na2O_calc_fit, label='Na2O_calc_dE')
plt.plot(T, dF_Na2O_calc_fit, label='Na2O_calc_dF')
plt.plot(T, dG_Na2O_cam, label='Na2O_cam')
plt.legend()
plt.show()


######################
# VO :
######################
n_V = 1
F_V = np.array([-17.282285299469823, -17.2840808204673, -17.296605988291777, -17.319259500371693, -17.38807990940229, -17.63596976812518, -17.950189696002603, -18.30774796332752, -18.6975894153372])
E_V = np.array([-17.32068] * len(F_V))

n_VO = 6
F_VO = np.array([-165.12174399643982, -165.14422458735473, -165.2265725328962, -165.37646950061662, -165.8685690273272, -167.81280358337696, -170.41330373215206, -173.4507929565601, -176.81566531642375])
E_VO = np.array([-165.8660618230802] * len(F_VO))

# Vlculated:
dE_VO_calc = (2 * E_VO/n_VO - 2 * E_V/n_V - G_O2) * 96.485
dF_VO_calc = (2 * F_VO/n_VO - 2 * F_V/n_V - G_O2) * 96.485

fit_VO_dE_calc = np.polyfit(T[0:6], dE_VO_calc[0:6], deg=1)
fit_VO_dF_calc = np.polyfit(T[0:6], dF_VO_calc[0:6], deg=1)

dE_VO_calc_fit = []
dF_VO_calc_fit = []
for temp in T:
    dE_VO_calc_fit.append([fit_VO_dE_calc[1] + fit_VO_dE_calc[0] * temp])
    dF_VO_calc_fit.append([fit_VO_dF_calc[1] + fit_VO_dF_calc[0] * temp])

# Exp. NIST:
dG_VO_nist = np.array([-429.715, -422.473, -413.352, -404.210, -385.966,
                       -343.776, -304.863, -268.506, -230.900]) * 2
# Exp. cambridge.
dG_VO_cam = []
for temp in T:
    dG_VO_cam.append([-849 + 0.16 * temp])

plt.figure()
plt.plot(T, dE_VO_calc_fit, label='VO_calc_dE')
plt.plot(T, dF_VO_calc_fit, label='VO_calc_dF')
plt.plot(T, dG_VO_nist, label='VO_exp_nist')
plt.plot(T, dG_VO_cam, label='VO_exp_cam')
plt.legend()
plt.show()

########
# VO2:
########

n_VO2 = 2
F_VO2 = np.array([-72.74345170617367, -72.77150996337902, -72.83315932524981, -72.93067948181371, -73.2293895010882, -74.35238630905219, -75.81959113583557, -77.51533583424, -79.38213953512404])
E_VO2 = np.array([-73.50261] * len(F_VO2))

# Calculated:
dE_VO2_calc = (1 * E_VO2/n_VO2 - 1 * E_V/n_V - G_O2) * 96.485
dF_VO2_calc = (1 * F_VO2/n_VO2 - 1 * F_V/n_V - G_O2) * 96.485

fit_VO2_dE_calc = np.polyfit(T[0:6], dE_VO2_calc[0:6], deg=1)
fit_VO2_dF_calc = np.polyfit(T[0:6], dF_VO2_calc[0:6], deg=1)

dE_VO2_calc_fit = []
dF_VO2_calc_fit = []
for temp in T:
    dE_VO2_calc_fit.append([fit_VO2_dE_calc[1] + fit_VO2_dE_calc[0] * temp])
    dF_VO2_calc_fit.append([fit_VO2_dF_calc[1] + fit_VO2_dF_calc[0] * temp])

# Exp. Cambridge:
dG_VO2_cam = []
for temp in T:
    dG_VO2_cam.append([-706 + 0.16 * temp])

plt.figure()
plt.plot(T, dE_VO2_calc_fit, label='VO2_calc_dE')
plt.plot(T, dF_VO2_calc_fit, label='VO2_calc_dF')
plt.plot(T, dG_VO2_cam, label='VO2_exp_cam')
plt.legend()
plt.show()


########
# V2O3 :
########

n_V2O3 = 4
F_V2O3 = np.array([-259.49297997912765, -259.52701132527255, -259.6428632419108, -259.85989512249836, -260.59467869706333, -263.57789269525495, -267.62222183426707, -272.37495800057764, -277.6588177101448])
E_V2O3 = np.array([-260.784410672055] * len(F_V2O3))

# Calculated:
dE_V2O3_calc = (2/3 * E_V2O3/n_V2O3 - 4/3 * E_V/n_V - G_O2) * 96.485
dF_V2O3_calc = (2/3 * F_V2O3/n_V2O3 - 4/3 * F_V/n_V - G_O2) * 96.485

fit_V2O3_dE_calc = np.polyfit(T[0:6], dE_V2O3_calc[0:6], deg=1)
fit_V2O3_dF_calc = np.polyfit(T[0:6], dF_V2O3_calc[0:6], deg=1)

dE_V2O3_calc_fit = []
dF_V2O3_calc_fit = []
for temp in T:
    dE_V2O3_calc_fit.append([fit_V2O3_dE_calc[1] + fit_V2O3_dE_calc[0] * temp])
    dF_V2O3_calc_fit.append([fit_V2O3_dF_calc[1] + fit_V2O3_dF_calc[0] * temp])

# Exp. Cambridge.
dG_V2O3_cam = []
for temp in T:
    dG_V2O3_cam.append([-802 + 0.16 * temp])

plt.figure()
plt.plot(T, dE_V2O3_calc_fit, label='V2O3_calc_dE')
plt.plot(T, dF_V2O3_calc_fit, label='V2O3_calc_dF')
# plt.plot(T, dG_V2O3_nist, label='V2O3_exp_nist')
plt.plot(T, dG_V2O3_cam, label='V2O3_exp_cam')
plt.legend()
plt.show()


########
# V2O5:
########

n_V2O5 = 4
F_V2O5 = np.array([-317.4328779511742, -317.48701644098185, -317.7244876192332, -318.14677158154683, -319.4938404967886, -324.7250056635257, -331.69275079141505, -339.82516332487984, -348.83233418785505])
E_V2O5 = np.array([-319.57987749855636] * len(F_V2O5))

# Calculated:
dE_V2O5_calc = (2/5 * E_V2O5/n_V2O5 - 4/5 * E_V/n_V - G_O2) * 96.485
dF_V2O5_calc = (2/5 * F_V2O5/n_V2O5 - 4/5 * F_V/n_V - G_O2) * 96.485

fit_V2O5_dE_calc = np.polyfit(T[0:6], dE_V2O5_calc[0:6], deg=1)
fit_V2O5_dF_calc = np.polyfit(T[0:6], dF_V2O5_calc[0:6], deg=1)

dE_V2O5_calc_fit = []
dF_V2O5_calc_fit = []
for temp in T:
    dE_V2O5_calc_fit.append([fit_V2O5_dE_calc[1] + fit_V2O5_dE_calc[0] * temp])
    dF_V2O5_calc_fit.append([fit_V2O5_dF_calc[1] + fit_V2O5_dF_calc[0] * temp])

# Exp. Cambridge.
dG_V2O5_cam = []
for temp in T:
    dG_V2O5_cam.append([-579 + 0.13 * temp])

plt.figure()
plt.plot(T, dE_V2O5_calc_fit, label='V2O5_calc_dE')
plt.plot(T, dF_V2O5_calc_fit, label='V2O5_calc_dF')
# plt.plot(T, dG_V2O5_nist, label='V2O5_exp_nist')
plt.plot(T, dG_V2O5_cam, label='V2O5_exp_cam')
plt.legend()
plt.show()

########
# TiO2_rut:
########
# Bigger cell.
n_Ti = 2
F_Ti = np.array([-31.713185550379478, -31.719559870705286, -31.751560326997218, -31.804385857334612, -31.95782898493599, -32.49264457801225, -33.15964035413333, -33.91292052783013, -34.73045792359078])
E_Ti = np.array([-31.780962915722025] * len(F_Ti))

# Normal cell.
n_TiO2_rut = 2
F_TiO2_rut = np.array([-75.16063904969812, -75.20324362493314, -75.29159733275367, -75.41878499806015, -75.7821962566105, -77.07545308593907, -78.7213604677461, -80.60142296318128, -82.65676126835055])
E_TiO2_rut = np.array([-75.51896] * len(F_TiO2_rut))

# Calculated:
dF_TiO2_rut_calc = (1 * F_TiO2_rut/n_TiO2_rut - 1 * F_Ti/n_Ti - G_O2) * 96.485
dE_TiO2_rut_calc = (1 * E_TiO2_rut/n_TiO2_rut - 1 * E_Ti/n_Ti - G_O2) * 96.485

fit_TiO2_rut_dE_calc = np.polyfit(T[0:6], dE_TiO2_rut_calc[0:6], deg=1)
fit_TiO2_rut_dF_calc = np.polyfit(T[0:6], dF_TiO2_rut_calc[0:6], deg=1)

dE_TiO2_rut_calc_fit = []
dF_TiO2_rut_calc_fit = []
for temp in T:
    dE_TiO2_rut_calc_fit.append([fit_TiO2_rut_dE_calc[1] + fit_TiO2_rut_dE_calc[0] * temp])
    dF_TiO2_rut_calc_fit.append([fit_TiO2_rut_dF_calc[1] + fit_TiO2_rut_dF_calc[0] * temp])

# Exp. NIST:
dG_TiO2_rut_nist = np.array([-939.870, -925.506, -907.579, -889.406, -852.157,
                         -762.428, -673.798, -585.531, 	-493.913]) * 1
# Exp. Cambridge:
dG_TiO2_rut_cam = []
for temp in T:
    dG_TiO2_rut_cam.append([-941 + 0.18 * temp])

plt.figure()
plt.plot(T, dE_TiO2_rut_calc_fit, label='TiO2_rut_calc_dE')
plt.plot(T, dF_TiO2_rut_calc_fit, label='TiO2_rut_calc_dF')
plt.plot(T, dG_TiO2_rut_nist, label='TiO2_rut_nist')
plt.plot(T, dG_TiO2_rut_cam, label='TiO2_rut_cam')
plt.legend()
plt.show()


########
# SiO2_qu:
########

n_Si = 2
F_Si = np.array([-19.790655324862918, -19.793313558929473, -19.80951555183091, -19.84056977335485, -19.942959736386218, -20.343270958007068, -20.873919745187685, -21.490765479508067, -22.172050956349413])
E_Si = np.array([-19.916280972525982] * len(F_Si))

n_SiO2_qu = 3
# Normal cell:
F_SiO2_qu = np.array([-92.89616931927023, -92.93052089068874,
                      -93.00433323334134, -93.11806801362731,
                      -93.4706212914886,
                      -94.8694841153388, -96.7805884167943, -99.04364232916939,
                      -101.57308619889096])
E_SiO2_qu = np.array([-93.81162] * len(F_SiO2_qu))

# Calculated:
dE_SiO2_qu_calc = (1 * E_SiO2_qu/n_SiO2_qu - 1 * E_Si/n_Si - G_O2) * 96.485
dF_SiO2_qu_calc = (1 * F_SiO2_qu/n_SiO2_qu - 1 * F_Si/n_Si - G_O2) * 96.485

fit_SiO2_qu_dE_calc = np.polyfit(T[0:6], dE_SiO2_qu_calc[0:6], deg=1)
fit_SiO2_qu_dF_calc = np.polyfit(T[0:6], dF_SiO2_qu_calc[0:6], deg=1)

dE_SiO2_qu_calc_fit = []
dF_SiO2_qu_calc_fit = []
for temp in T:
    dE_SiO2_qu_calc_fit.append([fit_SiO2_qu_dE_calc[1] + fit_SiO2_qu_dE_calc[0] * temp])
    dF_SiO2_qu_calc_fit.append([fit_SiO2_qu_dF_calc[1] + fit_SiO2_qu_dF_calc[0] * temp])

# Exp. NIST:
dG_SiO2_qu_nist = np.array([-905.872, -891.662, -874.223, -856.443, -819.539,
                            -730.256, -643.681, -549.303]) * 1

# Exp. Cambridge:
dG_SiO2_qu_cam = []
for temp in T:
    dG_SiO2_qu_cam.append([-907 + 0.18 * temp])

plt.figure()
plt.plot(T, dE_SiO2_qu_calc_fit, label='SiO2_qu_calc_dE')
plt.plot(T, dF_SiO2_qu_calc_fit, label='SiO2_qu_calc_dF')
plt.plot(T[0:-1], dG_SiO2_qu_nist, label='SiO2_qu_exp_nist')
plt.plot(T, dG_SiO2_qu_cam, label='SiO2_qu_exp_cam')
plt.legend()
plt.show()


########
# ZrO2_sv (completed):
########

n_Zr = 2
F_Zr = np.array([-61.05143416641208, -61.06335552253524, -61.10979709577735, -61.178681342190835, -61.36629686219949, -61.986219993816384, -62.73762480603727, -63.57463296727833, -64.47534246537066])
E_Zr = np.array([-61.09870] * len(F_Zr))

n_ZrO2 = 4
F_ZrO2 = np.array([-215.9476862400086, -215.98111769709635, -216.08041170910803, -216.25658198169583, -216.82733282166305, -219.05639535021814, -222.01940739113536, -225.4701340170001, -229.2860065572778])
E_ZrO2 = np.array([-216.74806] * len(F_ZrO2))

# Calculated:
dE_ZrO2_calc = (1 * E_ZrO2/n_ZrO2 - 1 * E_Zr/n_Zr - G_O2) * 96.485
dF_ZrO2_calc = (1 * F_ZrO2/n_ZrO2 - 1 * F_Zr/n_Zr - G_O2) * 96.485

fit_ZrO2_dE_calc = np.polyfit(T[0:6], dE_ZrO2_calc[0:6], deg=1)
fit_ZrO2_dF_calc = np.polyfit(T[0:6], dF_ZrO2_calc[0:6], deg=1)

dE_ZrO2_calc_fit = []
dF_ZrO2_calc_fit = []
for temp in T:
    dE_ZrO2_calc_fit.append([fit_ZrO2_dE_calc[1] + fit_ZrO2_dE_calc[0] * temp])
    dF_ZrO2_calc_fit.append([fit_ZrO2_dF_calc[1] + fit_ZrO2_dF_calc[0] * temp])

# Exp. Cambridge:
dG_ZrO2_cam = []
for temp in T:
    dG_ZrO2_cam.append([-1092 + 0.18 * temp])

plt.plot(T, dE_ZrO2_calc_fit, label='ZrO2_calc_dE')
plt.plot(T, dF_ZrO2_calc_fit, label='ZrO2_calc_dF')
plt.plot(T, dG_ZrO2_cam, label='ZrO2_exp_cam')
plt.legend()
plt.show()


########
# SnO2 (completed):
########

n_Sn = 8
F_Sn = np.array([-285.33827454883874, -285.4106756109144, -285.6345157686844, -285.9487391257924, -286.78048903177006, -289.46650427393945, -292.6824000380286, -296.2432325599207, -300.0607372905435])
E_Sn = np.array([-285.51327] * len(F_Sn))

n_SnO2 = 2
F_SnO2 = np.array([-106.87780875964825, -106.91999556268087, -107.00265142571223, -107.12140390062733, -107.46402637983599, -108.70099518743929, -110.2895127039509, -112.11216220914612, -114.11022694404582])
E_SnO2 = np.array([-107.26707] * len(F_SnO2))

# Calculated:
dE_SnO2_calc = (1 * E_SnO2/n_SnO2 - 1 * E_Sn/n_Sn - G_O2) * 96.485
dF_SnO2_calc = (1 * F_SnO2/n_SnO2 - 1 * F_Sn/n_Sn - G_O2) * 96.485

fit_SnO2_dE_calc = np.polyfit(T[0:6], dE_SnO2_calc[0:6], deg=1)
fit_SnO2_dF_calc = np.polyfit(T[0:6], dF_SnO2_calc[0:6], deg=1)

dE_SnO2_calc_fit = []
dF_SnO2_calc_fit = []
for temp in T:
    dE_SnO2_calc_fit.append([fit_SnO2_dE_calc[1] + fit_SnO2_dE_calc[0] * temp])
    dF_SnO2_calc_fit.append([fit_SnO2_dF_calc[1] + fit_SnO2_dF_calc[0] * temp])

# Exp. Cambridge:
dG_SnO2_cam = []
for temp in T:
    dG_SnO2_cam.append([-575 + 0.2 * temp])

plt.plot(T, dE_SnO2_calc_fit, label='SnO2_calc_dE')
plt.plot(T, dF_SnO2_calc_fit, label='SnO2_calc_dF')
plt.plot(T, dG_SnO2_cam, label='SnO2_exp_cam')
plt.legend()
plt.show()


##########
# K2O_sv (completed):
##########

n_K = 1
F_K = np.array([-8.115465923914778, -8.133209029572603, -8.176819450402496, -8.232054098674674, -8.368894640539768, -8.78492985463604, -9.265825427221895, -9.7888601024865, -10.343233151805379])
E_K = np.array([-8.1250335991991] * len(F_K))

n_K2O = 4
F_K2O = np.array([-103.68704943835554, -103.76820025997758, -104.01873236006061, -104.39069983726218, -105.41503188367142, -108.84324463459153, -113.03108996541229, -117.7145204352341, -122.76695868738288])
E_K2O = np.array([-104.04045] * len(F_K2O))

# Calculated:
dF_K2O_calc = (2 * F_K2O/n_K2O - 4 * F_K/n_K - G_O2) * 96.485
dE_K2O_calc = (2 * E_K2O/n_K2O - 4 * E_K/n_K - G_O2) * 96.485

fit_K2O_dE_calc = np.polyfit(T[0:6], dE_K2O_calc[0:6], deg=1)
fit_K2O_dF_calc = np.polyfit(T[0:6], dF_K2O_calc[0:6], deg=1)

dE_K2O_calc_fit = []
dF_K2O_calc_fit = []
for temp in T:
    dE_K2O_calc_fit.append([fit_K2O_dE_calc[1] + fit_K2O_dE_calc[0] * temp])
    dF_K2O_calc_fit.append([fit_K2O_dF_calc[1] + fit_K2O_dF_calc[0] * temp])

# Exp. Cambridge:
dG_K2O_cam = []
for temp in T:
    dG_K2O_cam.append([-724 + 0.28 * temp])

plt.plot(T, dE_K2O_calc_fit, label='K2O_calc_dE')
plt.plot(T, dF_K2O_calc_fit, label='K2O_calc_dF')
plt.plot(T, dG_K2O_cam, label='K2O_cam')
plt.legend()
plt.show()


#######
# MnO2 (completed):
#######

n_Mn = 2
F_Mn = np.array([-36.63291531236817, -36.63436299805471, -36.64251504139255, -36.6586485486435, -36.7128339364281, -36.927230697483395, -37.2129011873741, -37.54571190319951, -37.91376481031389])
E_Mn = np.array([-36.70289] * len(F_Mn))

n_MnO2 = 2

# Without U:
F_MnO2 = np.array([-72.95361934514489, -72.96932854843828, -73.00696543536523, -73.07256203600696, -73.29280849097091, -74.1948916774905, -75.42705323300669, -76.8806921756271, -78.50063476741104])
E_MnO2 = np.array([-73.39837] * len(F_MnO2))

# Calculated:
dE_MnO2_calc = (1 * E_MnO2/n_MnO2 - 1 * E_Mn/n_Mn - G_O2) * 96.485
dF_MnO2_calc = (1 * F_MnO2/n_MnO2 - 1 * F_Mn/n_Mn - G_O2) * 96.485

fit_MnO2_dE_calc = np.polyfit(T[0:6], dE_MnO2_calc[0:6], deg=1)
fit_MnO2_dF_calc = np.polyfit(T[0:6], dF_MnO2_calc[0:6], deg=1)

dE_MnO2_calc_fit = []
dF_MnO2_calc_fit = []
for temp in T:
    dE_MnO2_calc_fit.append([fit_MnO2_dE_calc[1] + fit_MnO2_dE_calc[0] * temp])
    dF_MnO2_calc_fit.append([fit_MnO2_dF_calc[1] + fit_MnO2_dF_calc[0] * temp])

# Exp. Cambridge:
dG_MnO2_cam = []
for temp in T:
    dG_MnO2_cam.append([-519 + 0.18 * temp])

plt.figure()
plt.plot(T, dE_MnO2_calc_fit, label='MnO2_calc_dE')
plt.plot(T, dF_MnO2_calc_fit, label='MnO2_calc_dF')
plt.plot(T, dG_MnO2_cam, label='MnO2_exp_cam')
plt.legend()
plt.show()


########
# MgO (completed):
########
n_Mg = 3

F_Mg = np.array([-14.63849691974446, -14.648177951029828, -14.697573252327276, -14.77872298084775, -15.01324090636407, -15.826677461591022, -16.838417529041433, -17.97953583053141, -19.21698870334891])
E_Mg = np.array([-14.7362315234658] * len(F_Mg))

n_MgO = 4
F_MgO = np.array([-67.89250308491691, -67.93438679109627, -68.01374172534688, -68.13958191453473, -68.53372423603828, -70.04621230485182, -72.04205320440704, -74.35903491504506, -76.91642270319558])
E_MgO = np.array([-68.43490] * len(F_MgO))

# Calculated:
dE_MgO_calc = (2 * E_MgO/n_MgO - 2 * E_Mg/n_Mg - G_O2) * 96.485
dF_MgO_calc = (2 * F_MgO/n_MgO - 2 * F_Mg/n_Mg - G_O2) * 96.485

# Exp. NIST:
dG_MgO_nist = np.array([-597.060, -589.601, -579.488, -568.945, -547.078,
                        -492.952, -422.752, -320.021, -219.301]) * 2
# Exp. Cambridge.
dG_MgO_cam = []
for temp in T:
    dG_MgO_cam.append([-1202 + 0.22 * temp])

fit_MgO_dE_calc = np.polyfit(T[0:6], dE_MgO_calc[0:6], deg=1)
fit_MgO_dF_calc = np.polyfit(T[0:6], dF_MgO_calc[0:6], deg=1)

dE_MgO_calc_fit = []
dF_MgO_calc_fit = []
for temp in T:
    dE_MgO_calc_fit.append([fit_MgO_dE_calc[1] + fit_MgO_dE_calc[0] * temp])
    dF_MgO_calc_fit.append([fit_MgO_dF_calc[1] + fit_MgO_dF_calc[0] * temp])

plt.figure()
plt.plot(T, dE_MgO_calc_fit, label='MgO_calc_dE')
plt.plot(T, dF_MgO_calc_fit, label='MgO_calc_dF')
plt.plot(T, dG_MgO_nist, label='MgO_nist')
plt.plot(T, dG_MgO_cam, label='MgO_cam')
plt.legend()
plt.show()


########
# Cr2O3:
########
n_Cr = 2

F_Cr = np.array([-36.40955056625589, -36.41108900550038, -36.42622217134606, -36.45844455399252, -36.56626629085635, -36.98454366992083, -37.534519129819614, -38.17099941164262, -38.87201781075611])
E_Cr = np.array([-36.51485] * len(F_Cr))

n_Cr2O3 = 2

# DFT+U:
F_Cr2O3 = np.array([-130.9430354583264, -130.95771299743714, -131.00100583860356, -131.09259935536318, -131.43285467923067, -132.9105193797891, -134.9740967560197, -137.43017206352275, -140.1808039712176])
E_Cr2O3 = np.array([-131.91539111100622] * len(F_Cr2O3))

# Calculated:
dE_Cr2O3_calc = (2/3 * E_Cr2O3/n_Cr2O3 - 4/3 * E_Cr/n_Cr - G_O2) * 96.485
dF_Cr2O3_calc = (2/3 * F_Cr2O3/n_Cr2O3 - 4/3 * F_Cr/n_Cr - G_O2) * 96.485

fit_Cr2O3_dE_calc = np.polyfit(T[0:6], dE_Cr2O3_calc[0:6], deg=1)
fit_Cr2O3_dF_calc = np.polyfit(T[0:6], dF_Cr2O3_calc[0:6], deg=1)

dE_Cr2O3_calc_fit = []
dF_Cr2O3_calc_fit = []
for temp in T:
    dE_Cr2O3_calc_fit.append([fit_Cr2O3_dE_calc[1] + fit_Cr2O3_dE_calc[0] * temp])
    dF_Cr2O3_calc_fit.append([fit_Cr2O3_dF_calc[1] + fit_Cr2O3_dF_calc[0] * temp])

# Exp. NIST:
dG_Cr2O3_nist = np.array([-1128.844, -1107.252, -1080.195, -1053.066,
                          -998.699, -869.217, -742.639, -615.391, -479.318]) *\
                         2/3
# Exp. Cambridge.
dG_Cr2O3_cam = []
for temp in T:
    dG_Cr2O3_cam.append([-740 + 0.16 * temp])

plt.figure()
plt.plot(T, dE_Cr2O3_calc_fit, label='Cr2O3_calc_dE')
plt.plot(T, dF_Cr2O3_calc, label='Cr2O3_calc_dF')
plt.plot(T, dG_Cr2O3_nist, label='Cr2O3_exp_nist')
plt.plot(T, dG_Cr2O3_cam, label='Cr2O3_exp_cam')
plt.legend()
plt.show()


###################
# Missing entries:
###################

########
# Co3O4:
########
n_Co = 1
F_Co = np.array([-17.106276903967846, -17.108534171551618, -17.122389065333625, -17.146506076685426, -17.218450038829197, -17.474250216611328, -17.796465356973393, -18.16206177811439, -18.559970701856994])
E_Co = np.array([-17.1434156110022] * len(F_Co))

n_Co3O4 = 8
# DFT+U:
E_Co3O4 = np.array([-686.9906802832649] * len(T))

# Calculated:
dE_Co3O4_calc = (1/2 * E_Co3O4/n_Co3O4 - 3/2 * E_Co/n_Co - G_O2) * 96.485
fit_Co3O4_dE_calc = np.polyfit(T[0:6], dE_Co3O4_calc[0:6], deg=1)

dE_Co3O4_calc_fit = []
for temp in T:
    dE_Co3O4_calc_fit.append([fit_Co3O4_dE_calc[1] + fit_Co3O4_dE_calc[0] * temp])

# Exp. Cambridge.
dG_Co3O4_cam = []
for temp in T:
    dG_Co3O4_cam.append([-479 + 0.23 * temp])

plt.figure()
plt.plot(T, dE_Co3O4_calc_fit, label='Co3O4_calc_dE')
# plt.plot(T, dF_Co3O4_calc, label='Co3O4_calc_dF')
# plt.plot(T, dG_Co3O4_nist, label='Co3O4_exp_nist')
plt.plot(T, dG_Co3O4_cam, label='Co3O4_exp_cam')
plt.legend()
plt.show()


########
# Mn3O4:
########
n_Mn = 2
# F_Mn = np.array([])
E_Mn = np.array([-36.705249406794934] * len(F_Mn))

n_Mn3O4 = 4
E_Mn3O4 = np.array([-372.0781604600944] * len(T))

# Calculated:
dE_Mn3O4_calc = (1/2 * E_Mn3O4/n_Mn3O4 - 3/2 * E_Mn/n_Mn - G_O2) * 96.485
fit_Mn3O4_dE_calc = np.polyfit(T[0:6], dE_Mn3O4_calc[0:6], deg=1)

dE_Mn3O4_calc_fit = []
for temp in T:
    dE_Mn3O4_calc_fit.append([fit_Mn3O4_dE_calc[1] + fit_Mn3O4_dE_calc[0] * temp])

# Exp. Cambridge.
dG_Mn3O4_cam = []
for temp in T:
    dG_Mn3O4_cam.append([-692 + 0.17 * temp])

plt.figure()
plt.plot(T, dE_Mn3O4_calc_fit, label='Mn3O4_calc_dE')
# plt.plot(T, dF_Mn3O4_calc, label='Mn3O4_calc_dF')
# plt.plot(T, dG_Mn3O4_nist, label='Mn3O4_exp_nist')
plt.plot(T, dG_Mn3O4_cam, label='Mn3O4_exp_cam')
plt.legend()
plt.show()


########
# Mn2O3:
########

n_Mn = 2
E_Mn = np.array([-36.705249406794934] * len(F_Mn))

n_Mn2O3 =  16

# DFT+U:
E_Mn2O3 = np.array([-1037.3552979728813] * len(T))

# Calculated:
dE_Mn2O3_calc = (2/3 * E_Mn2O3/n_Mn2O3 - 4/3 * E_Mn/n_Mn - G_O2) * 96.485

fit_Mn2O3_dE_calc = np.polyfit(T[0:6], dE_Mn2O3_calc[0:6], deg=1)

dE_Mn2O3_calc_fit = []
for temp in T:
    dE_Mn2O3_calc_fit.append([fit_Mn2O3_dE_calc[1] + fit_Mn2O3_dE_calc[0] * temp])

# Exp. Cambridge.
dG_Mn2O3_cam = []
for temp in T:
    dG_Mn2O3_cam.append([-636 + 0.17 * temp])

plt.figure()
plt.plot(T, dE_Mn2O3_calc_fit, label='Mn2O3_calc_dE')
# plt.plot(T, dG_Mn2O3_nist, label='Mn2O3_exp_nist')
plt.plot(T, dG_Mn2O3_cam, label='Mn2O3_exp_cam')
plt.legend()
plt.show()


########
# MnO :
########
n_Mn = 2
E_Mn = np.array([-36.705249406794934] * len(T))

n_MnO = 32
E_MnO = np.array([-896.1951616926063] * len(T))

# Calculated:
dE_MnO_calc = (2 * E_MnO/n_MnO - 2 * E_Mn/n_Mn - G_O2) * 96.485

# Exp. Cambridge.
dG_MnO_cam = []
for temp in T:
    dG_MnO_cam.append([-778 + 0.15  * temp])

fit_MnO_dE_calc = np.polyfit(T[0:6], dE_MnO_calc[0:6], deg=1)

dE_MnO_calc_fit = []
for temp in T:
    dE_MnO_calc_fit.append([fit_MnO_dE_calc[1] + fit_MnO_dE_calc[0] * temp])

plt.figure()
plt.plot(T, dE_MnO_calc_fit, label='MnO_calc_dE')
plt.plot(T, dG_MnO_cam, label='MnO_cam')
plt.legend()
plt.show()


########
# NiO :
########
n_Ni = 8
E_Ni = np.array([-127.62801700769162] * len(T))

n_NiO = 8
E_NiO = np.array([-195.0593294692475] * len(T))

# Calculated:
dE_NiO_calc = (2 * E_NiO/n_NiO - 2 * E_Ni/n_Ni - G_O2) * 96.485

# Exp. Cambridge.
dG_NiO_cam = []
for temp in T:
    dG_NiO_cam.append([-471 + 0.17  * temp])

fit_NiO_dE_calc = np.polyfit(T[0:6], dE_NiO_calc[0:6], deg=1)

dE_NiO_calc_fit = []
for temp in T:
    dE_NiO_calc_fit.append([fit_NiO_dE_calc[1] + fit_NiO_dE_calc[0] * temp])

plt.figure()
plt.plot(T, dE_NiO_calc_fit, label='NiO_calc_dE')
plt.plot(T, dG_NiO_cam, label='NiO_cam')
plt.legend()
plt.show()

########
# Fe3O4:
########
n_Fe = 1
E_Fe = np.array([-17.897964929291078] * len(F_Fe))

n_Fe3O4 = 8
E_Fe3O4 = np.array([-713.3224022142051] * len(T))

# Calculated:
dE_Fe3O4_calc = (1/2 * E_Fe3O4/n_Fe3O4 - 3/2 * E_Fe/n_Fe - G_O2) * 96.485
fit_Fe3O4_dE_calc = np.polyfit(T[0:6], dE_Fe3O4_calc[0:6], deg=1)

dE_Fe3O4_calc_fit = []
for temp in T:
    dE_Fe3O4_calc_fit.append([fit_Fe3O4_dE_calc[1] + fit_Fe3O4_dE_calc[0] * temp])

# Exp. Cambridge.
dG_Fe3O4_cam = []
for temp in T:
    dG_Fe3O4_cam.append([-551 + 0.15 * temp])

plt.figure()
plt.plot(T, dE_Fe3O4_calc_fit, label='Fe3O4_calc_dE')
# plt.plot(T, dG_Fe3O4_nist, label='Fe3O4_exp_nist')
plt.plot(T, dG_Fe3O4_cam, label='Fe3O4_exp_cam')
plt.legend()
# plt.show()


########
# TiO :
########
n_Ti = 2
E_Ti = np.array([-31.780962915722025] * len(F_Ti))

n_TiO = 4
E_TiO = np.array([-108.3294785543367] * len(T))

# Calculated:
dE_TiO_calc = (2 * E_TiO/n_TiO - 2 * E_Ti/n_Ti - G_O2) * 96.485

# Exp. Cambridge.
dG_TiO_cam = []
for temp in T:
    dG_TiO_cam.append([-1029 + 0.15 * temp])

fit_TiO_dE_calc = np.polyfit(T[0:6], dE_TiO_calc[0:6], deg=1)

dE_TiO_calc_fit = []
for temp in T:
    dE_TiO_calc_fit.append([fit_TiO_dE_calc[1] + fit_TiO_dE_calc[0] * temp])

plt.figure()
plt.plot(T, dE_TiO_calc_fit, label='TiO_calc_dE')
plt.plot(T, dG_TiO_cam, label='TiO_cam')
plt.legend()
plt.show()


########
# Ti2O3  :
########
n_Ti = 2
E_Ti = np.array([-31.780962915722025] * len(T))

n_Ti2O3 = 6
E_Ti2O3 = np.array([-394.4394402191571] * len(T))

# Calculated:
dE_Ti2O3_calc = (2/3 * E_Ti2O3/n_Ti2O3 - 4/3 * E_Ti/n_Ti - G_O2) * 96.485

fit_Ti2O3_dE_calc = np.polyfit(T[0:6], dE_Ti2O3_calc[0:6], deg=1)

dE_Ti2O3_calc_fit = []
dF_Ti2O3_calc_fit = []
for temp in T:
    dE_Ti2O3_calc_fit.append([fit_Ti2O3_dE_calc[1] + fit_Ti2O3_dE_calc[0] * temp])


# Exp. Cambridge.
dG_Ti2O3_cam = []
for temp in T:
    dG_Ti2O3_cam.append([-1001 + 0.17 * temp])

plt.figure()
plt.plot(T, dE_Ti2O3_calc_fit, label='Ti2O3_calc_dE')
plt.plot(T, dG_Ti2O3_cam, label='Ti2O3_exp_cam')
plt.legend()
plt.show()


######### Mixed metals ##############

########
# LiAlO2 :
########
n_LiAlO2 = 3
E_LiAlO2 = np.array([-103.02961] * len(T))

# Calculated:
dE_LiAlO2_calc = (1 * E_LiAlO2/n_LiAlO2 - 1 * E_Al/n_Al - 1 * E_Li/n_Li - 1 * G_O2) * 96.485

fit_LiAlO2_dE_calc = np.polyfit(T[0:6], dE_LiAlO2_calc[0:6], deg=1)

dE_LiAlO2_calc_fit = []
for temp in T:
    dE_LiAlO2_calc_fit.append([fit_LiAlO2_dE_calc[1] + fit_LiAlO2_dE_calc[0] * temp])

# Exp. NIST:
dG_LiAlO2_nist = np.array([-1180.523, -1165.875, -1146.565, -1126.303,
                           -1083.492, -974.563, -862.317, -718.272]) * 1

fit_LiAlO2_nist = np.polyfit(T[0:8], dG_LiAlO2_nist[0:8], deg=1)

dG_LiAlO2_nist_fit = []
for temp in T:
    dG_LiAlO2_nist_fit.append([fit_LiAlO2_nist[1] + fit_LiAlO2_nist[0] * temp])

plt.figure()
plt.plot(T, dE_LiAlO2_calc_fit, label='LiAlO2_calc_dE')
plt.plot(T, dG_LiAlO2_nist_fit, label='LiAlO2_exp_nist')
plt.legend()
plt.show()

########
# MgSiO3 :
########
n_MgSiO3 = 8
E_MgSiO3 = np.array([-389.9219325478734] * len(T))

# Calculated:
dE_MgSiO3_calc = (2/3 * E_MgSiO3/n_MgSiO3 - 2/3 * E_Mg/n_Mg - 2/3 *
E_Si/n_Si- 1 * G_O2) * 96.485
fit_MgSiO3_dE_calc = np.polyfit(T[0:6], dE_MgSiO3_calc[0:6], deg=1)

dE_MgSiO3_calc_fit = []
for temp in T:
    dE_MgSiO3_calc_fit.append([fit_MgSiO3_dE_calc[1] + fit_MgSiO3_dE_calc[0] * temp])

# Exp. NIST:
dG_MgSiO3_nist = np.array([-1539.788, -1518.053, -1490.410, -1462.023,
                           -1403.073, -1257.958, -1099.115, -899.402,
                           -696.421]) * 2/3

fit_MgSiO3_nist = np.polyfit(T[0:6], dG_MgSiO3_nist[0:6], deg=1)

dG_MgSiO3_nist_fit = []
for temp in T:
    dG_MgSiO3_nist_fit.append([fit_MgSiO3_nist[1] + fit_MgSiO3_nist[0] * temp])

plt.figure()
plt.plot(T, dE_MgSiO3_calc_fit, label='MgSiO3_calc_dE')
plt.plot(T, dG_MgSiO3_nist_fit, label='MgSiO3_exp_nist')
plt.legend()
plt.show()

########
# Mg2SiO4 :
########

n_Mg2SiO4 = 4
E_Mg2SiO4 = np.array([-264.28338497799484] * len(T))

# Calculated:
dE_Mg2SiO4_calc = (1/2 * E_Mg2SiO4/n_Mg2SiO4 - 1 * E_Mg/n_Mg - 1/2 * E_Si/n_Si- 1 * G_O2) * 96.485
fit_Mg2SiO4_dE_calc = np.polyfit(T[0:6], dE_Mg2SiO4_calc[0:6], deg=1)

dE_Mg2SiO4_calc_fit = []
for temp in T:
    dE_Mg2SiO4_calc_fit.append([fit_Mg2SiO4_dE_calc[1] + fit_Mg2SiO4_dE_calc[0] * temp])

# Exp. NIST:
dG_Mg2SiO4_nist = np.array([-2163.634, -2134.453, -2096.757, -2057.879,
                            -1977.171, -1778.598,  -1550.560, -1250.787,
                            -952.367]) * 1/2

fit_Mg2SiO4_nist = np.polyfit(T[0:8], dG_Mg2SiO4_nist[0:8], deg=1)


dG_Mg2SiO4_nist_fit = []
for temp in T:
    dG_Mg2SiO4_nist_fit.append([fit_Mg2SiO4_nist[1] + fit_Mg2SiO4_nist[0] * temp])

plt.figure()
plt.plot(T, dE_Mg2SiO4_calc_fit, label='Mg2SiO4_calc_dE')
plt.plot(T, dG_Mg2SiO4_nist_fit, label='Mg2SiO4_exp_nist')
plt.legend()
plt.show()

#########
# MgTiO3 :
#########
n_MgTiO3 = 6
E_MgTiO3 = np.array([-331.114394906678] * len(T))

# Calculated:
dE_MgTiO3_calc = (2/3 * E_MgTiO3/n_MgTiO3 - 2/3 * E_Mg/n_Mg - 2/3 * E_Ti/n_Ti- 1 * G_O2) * 96.485
fit_MgTiO3_dE_calc = np.polyfit(T[0:6], dE_MgTiO3_calc[0:6], deg=1)

dE_MgTiO3_calc_fit = []
for temp in T:
    dE_MgTiO3_calc_fit.append([fit_MgTiO3_dE_calc[1] + fit_MgTiO3_dE_calc[0] * temp])

# Exp. NIST:
dG_MgTiO3_nist = np.array([-1563.260, -1541.350, -1513.096, -1484.128,
-1424.461, -1279.523, -1120.536, -930.513, -740.415]) * 2/3

fit_MgTiO3_nist = np.polyfit(T[0:], dG_MgTiO3_nist[0:], deg=1)

dG_MgTiO3_nist_fit = []
for temp in T:
    dG_MgTiO3_nist_fit.append([fit_MgTiO3_nist[1] + fit_MgTiO3_nist[0] * temp])

plt.figure()
plt.plot(T, dE_MgTiO3_calc_fit, label='MgTiO3_calc_dE')
plt.plot(T, dG_MgTiO3_nist_fit, label='MgTiO3_exp_nist')
plt.legend()
plt.show()


#########
# MgTi2O5 :
#########

n_MgTi2O5 = 4
E_MgTi2O5 = np.array([-371.5451187685186] * len(T))

# Calculated:
dE_MgTi2O5_calc = (2/5 * E_MgTi2O5/n_MgTi2O5 - 2/5 * E_Mg/n_Mg - 4/5 * E_Ti/n_Ti- 1 * G_O2) * 96.485
fit_MgTi2O5_dE_calc = np.polyfit(T[0:6], dE_MgTi2O5_calc[0:6], deg=1)

dE_MgTi2O5_calc_fit = []
for temp in T:
    dE_MgTi2O5_calc_fit.append([fit_MgTi2O5_dE_calc[1] + fit_MgTi2O5_dE_calc[0] * temp])

# Exp. NIST:
dG_MgTi2O5_nist = np.array([-2495.427, -2459.195, -2413.208, -2368.790,
                            -2273.965, -2043.521, -1800.324, -1528.324,
                            -1255.691]) * 2/5

fit_MgTi2O5_nist = np.polyfit(T[0:], dG_MgTi2O5_nist[0:], deg=1)


dG_MgTi2O5_nist_fit = []
for temp in T:
    dG_MgTi2O5_nist_fit.append([fit_MgTi2O5_nist[1] + fit_MgTi2O5_nist[0] * temp])

plt.figure()
plt.plot(T, dE_MgTi2O5_calc_fit, label='MgTi2O5_calc_dE')
plt.plot(T, dG_MgTi2O5_nist_fit, label='MgTi2O5_exp_nist')
plt.legend()
plt.show()

#########
# Al2MgO4 :
#########

n_Al2MgO4 = 8
E_Al2MgO4 = np.array([-544.2545176647197] * len(T))

# Calculated:
dE_Al2MgO4_calc = (1/2 * E_Al2MgO4/n_Al2MgO4 - 1/2 * E_Mg/n_Mg - 1 * E_Al/n_Al - 1 * G_O2) * 96.485
fit_Al2MgO4_dE_calc = np.polyfit(T[0:6], dE_Al2MgO4_calc[0:6], deg=1)

dE_Al2MgO4_calc_fit = []
for temp in T:
    dE_Al2MgO4_calc_fit.append([fit_Al2MgO4_dE_calc[1] + fit_Al2MgO4_dE_calc[0] * temp])

# Exp. NIST:
dG_Al2MgO4_nist = np.array([-2283.075, -2254.524, -2216.480, -2176.621,
                            -2093.365, -1886.914, -1657.458, -1399.824,
                            -1149.330]) * 1/2

fit_Al2MgO4_nist = np.polyfit(T[0:], dG_Al2MgO4_nist[0:], deg=1)

dG_Al2MgO4_nist_fit = []
for temp in T:
    dG_Al2MgO4_nist_fit.append([fit_Al2MgO4_nist[1] + fit_Al2MgO4_nist[0] * temp])


plt.figure()
plt.plot(T, dE_Al2MgO4_calc_fit, label='Al2MgO4_calc_dE')
plt.plot(T, dG_Al2MgO4_nist_fit, label='Al2MgO4_exp_nist')
plt.legend()
plt.show()


#########
# AlLiO2 :
#########

n_AlLiO2 = 3
E_AlLiO2 = np.array([-103.1595151077826] * len(T))
# Calculated:
dE_AlLiO2_calc = (1 * E_AlLiO2/n_AlLiO2 - 1 * E_Li/n_Li - 1 * E_Al/n_Al -1 * G_O2) * 96.485
fit_AlLiO2_dE_calc = np.polyfit(T[0:6], dE_AlLiO2_calc[0:6], deg=1)

dE_AlLiO2_calc_fit = []
for temp in T:
    dE_AlLiO2_calc_fit.append([fit_AlLiO2_dE_calc[1] + fit_AlLiO2_dE_calc[0] * temp])

# Exp. NIST:
dG_AlLiO2_nist = np.array([-1180.523, -1165.875, -1146.565, -1126.303,
                           -1083.492, -974.563, -862.317, -718.272]) * 1

fit_AlLiO2_nist = np.polyfit(T[0:8], dG_AlLiO2_nist[0:8], deg=1)

dG_AlLiO2_nist_fit = []
for temp in T:
    dG_AlLiO2_nist_fit.append([fit_AlLiO2_nist[1] + fit_AlLiO2_nist[0] * temp])

plt.figure()
plt.plot(T, dE_AlLiO2_calc_fit, label='AlLiO2_calc_dE')
plt.plot(T, dG_AlLiO2_nist_fit, label='AlLiO2_exp_nist')
plt.legend()
plt.show()

#########
# AlNaO2 :
#########

n_AlNaO2 = 4
E_AlNaO2 = np.array([-141.60729546084295] * len(T))

# Calculated:
dE_AlNaO2_calc = (1 * E_AlNaO2/n_AlNaO2 - 1 * E_Na/n_Na - 1 * E_Al/n_Al -1 * G_O2) * 96.485
fit_AlNaO2_dE_calc = np.polyfit(T[0:6], dE_AlNaO2_calc[0:6], deg=1)

dE_AlNaO2_calc_fit = []
for temp in T:
    dE_AlNaO2_calc_fit.append([fit_AlNaO2_dE_calc[1] + fit_AlNaO2_dE_calc[0] * temp])

# Exp. NIST:
dG_AlNaO2_nist = np.array([-1137.319, -1110.209, -1090.089, -1069.248,
                           -1024.739, -913.493, -772.545, -621.037,
                           -473.200]) * 1

fit_AlNaO2_nist = np.polyfit(T[0:5], dG_AlNaO2_nist[0:5], deg=1)

dG_AlNaO2_nist_fit = []
for temp in T:
    dG_AlNaO2_nist_fit.append([fit_AlNaO2_nist[1] + fit_AlNaO2_nist[0] * temp])

plt.figure()
plt.plot(T, dE_AlNaO2_calc_fit, label='AlNaO2_calc_dE')
plt.plot(T, dG_AlNaO2_nist_fit, label='AlNaO2_exp_nist')
plt.legend()
plt.show()


#########
# Al2SiO5 :
#########

n_Al2SiO5 = 4
E_Al2SiO5 = np.array([-327.7180074887417] * len(T))

# Calculated:
dE_Al2SiO5_calc = (2/5 * E_Al2SiO5/n_Al2SiO5 - 2/5 * E_Si/n_Si - 4/5 * E_Al/n_Al -1 * G_O2) * 96.485
fit_Al2SiO5_dE_calc = np.polyfit(T[0:6], dE_Al2SiO5_calc[0:6], deg=1)

dE_Al2SiO5_calc_fit = []
for temp in T:
    dE_Al2SiO5_calc_fit.append([fit_Al2SiO5_dE_calc[1] + fit_Al2SiO5_dE_calc[0] * temp])

# Exp. NIST:
dG_Al2SiO5_nist = np.array([-2575.159, -2538.944, -2492.553, -2444.482,
                            -2344.152, -2097.155, -1844.671, -1587.133,
                            -1328.650]) * 2/5

fit_Al2SiO5_nist = np.polyfit(T[0:5], dG_Al2SiO5_nist[0:5], deg=1)

dG_Al2SiO5_nist_fit = []
for temp in T:
    dG_Al2SiO5_nist_fit.append([fit_Al2SiO5_nist[1] + fit_Al2SiO5_nist[0] * temp])

plt.figure()
plt.plot(T, dE_Al2SiO5_calc_fit, label='Al2SiO5_calc_dE')
plt.plot(T, dG_Al2SiO5_nist_fit, label='Al2SiO5_exp_nist')
plt.legend()
plt.show()

#########
# Li2SiO3 :
#########

n_Li2SiO3 = 4
E_Li2SiO3 = np.array([-198.0499444552839 ] * len(T))


# Calculated:
dE_Li2SiO3_calc = (2/3 * E_Li2SiO3/n_Li2SiO3 - 2/3 * E_Si/n_Si - 4/3 * E_Li/n_Li -1 * G_O2) * 96.485
fit_Li2SiO3_dE_calc = np.polyfit(T[0:6], dE_Li2SiO3_calc[0:6], deg=1)

dE_Li2SiO3_calc_fit = []
for temp in T:
    dE_Li2SiO3_calc_fit.append([fit_Li2SiO3_dE_calc[1] + fit_Li2SiO3_dE_calc[0] * temp])

# Exp. NIST:
dG_Li2SiO3_nist = np.array([-1638.567, -1616.673, -1588.278, -1558.739,
                            -1496.277, -1336.808, -1181.064, -952.574,
                            -703.467]) * 2/3

fit_Li2SiO3_nist = np.polyfit(T[0:7], dG_Li2SiO3_nist[0:7], deg=1)

dG_Li2SiO3_nist_fit = []
for temp in T:
    dG_Li2SiO3_nist_fit.append([fit_Li2SiO3_nist[1] + fit_Li2SiO3_nist[0] * temp])

plt.figure()
plt.plot(T, dE_Li2SiO3_calc_fit, label='Li2SiO3_calc_dE')
plt.plot(T, dG_Li2SiO3_nist_fit, label='Li2SiO3_exp_nist')
plt.legend()
plt.show()


#########
# Li2Si2O5 :
#########

n_Li2Si2O5 = 4
E_Li2Si2O5 = np.array([-323.0286743491617] * len(T))

# Calculated:
dE_Li2Si2O5_calc = (2/5 * E_Li2Si2O5/n_Li2Si2O5 - 4/5 * E_Si/n_Si - 4/5 * E_Li/n_Li -1 * G_O2) * 96.485
fit_Li2Si2O5_dE_calc = np.polyfit(T[0:6], dE_Li2Si2O5_calc[0:6], deg=1)

dE_Li2Si2O5_calc_fit = []
for temp in T:
    dE_Li2Si2O5_calc_fit.append([fit_Li2Si2O5_dE_calc[1] + fit_Li2Si2O5_dE_calc[0] * temp])

# Exp. NIST:
dG_Li2Si2O5_nist = np.array([-2416.848, -2318.171, -2072.599]) * 2/5

fit_Li2Si2O5_nist = np.polyfit(T[3:6], dG_Li2Si2O5_nist[0:3], deg=1)

dG_Li2Si2O5_nist_fit = []
for temp in T:
    dG_Li2Si2O5_nist_fit.append([fit_Li2Si2O5_nist[1] + fit_Li2Si2O5_nist[0] * temp])

plt.figure()
plt.plot(T, dE_Li2Si2O5_calc_fit, label='Li2Si2O5_calc_dE')
plt.plot(T, dG_Li2Si2O5_nist_fit, label='Li2Si2O5_exp_nist')
plt.legend()
plt.show()

#########
# Li2TiO3 :
#########

n_Li2TiO3 = 8
E_Li2TiO3 = np.array([-448.0371983470364] * len(T))

# Calculated:
dE_Li2TiO3_calc = (2/3 * E_Li2TiO3/n_Li2TiO3 - 4/3 * E_Li/n_Li - 2/3 *
E_Ti/n_Ti -1 * G_O2) * 96.485
fit_Li2TiO3_dE_calc = np.polyfit(T[0:6], dE_Li2TiO3_calc[0:6], deg=1)

dE_Li2TiO3_calc_fit = []
for temp in T:
    dE_Li2TiO3_calc_fit.append([fit_Li2TiO3_dE_calc[1] + fit_Li2TiO3_dE_calc[0] * temp])

# Exp. NIST:
dG_Li2TiO3_nist = np.array([-1660.065, -1638.099, -1609.488, -1579.767,
                            -1517.421, -1359.077, -1202.712, -985.576,
                            -750.119]) * 2/3

fit_Li2TiO3_nist = np.polyfit(T[0:6], dG_Li2TiO3_nist[0:6], deg=1)

dG_Li2TiO3_nist_fit = []
for temp in T:
    dG_Li2TiO3_nist_fit.append([fit_Li2TiO3_nist[1] + fit_Li2TiO3_nist[0] * temp])

plt.figure()
plt.plot(T, dE_Li2TiO3_calc_fit, label='Li2TiO3_calc_dE')
plt.plot(T, dG_Li2TiO3_nist_fit, label='Li2TiO3_exp_nist')
plt.legend()
plt.show()

#########
# Na2SiO3 :
#########

n_Na2SiO3 = 4
E_Na2SiO3 = np.array([-207.34498730658075] * len(T))

# Calculated:
dE_Na2SiO3_calc = (2/3 * E_Na2SiO3/n_Na2SiO3 - 4/3 * E_Na/n_Na - 2/3 *
                   E_Si/n_Si -1 * G_O2) * 96.485
fit_Na2SiO3_dE_calc = np.polyfit(T[0:6], dE_Na2SiO3_calc[0:6], deg=1)

dE_Na2SiO3_calc_fit = []
for temp in T:
    dE_Na2SiO3_calc_fit.append([fit_Na2SiO3_dE_calc[1] + fit_Na2SiO3_dE_calc[0] * temp])

# Exp. NIST:
dG_Na2SiO3_nist = np.array([-1551.203, -1528.150, -1498.083, -1467.330,
                            -1401.558, -1239.544, -1031.596, -796.449,
                            -565.567]) * 2/3

fit_Na2SiO3_nist = np.polyfit(T[0:6], dG_Na2SiO3_nist[0:6], deg=1)

dG_Na2SiO3_nist_fit = []
for temp in T:
    dG_Na2SiO3_nist_fit.append([fit_Na2SiO3_nist[1] + fit_Na2SiO3_nist[0] * temp])

plt.figure()
plt.plot(T, dE_Na2SiO3_calc_fit, label='Na2SiO3_calc_dE')
plt.plot(T, dG_Na2SiO3_nist_fit, label='Na2SiO3_exp_nist')
plt.legend()
plt.show()


#########
# Na2Si2O5 :
#########

n_Na2Si2O5 = 4
E_Na2Si2O5 = np.array([-332.90585566281146] * len(T))

# Calculated:
dE_Na2Si2O5_calc = (2/5 * E_Na2Si2O5/n_Na2Si2O5 - 4/5 * E_Na/n_Na - 4/5 *
                    E_Si/n_Si -1 * G_O2) * 96.485
fit_Na2Si2O5_dE_calc = np.polyfit(T[0:6], dE_Na2Si2O5_calc[0:6], deg=1)

dE_Na2Si2O5_calc_fit = []
for temp in T:
    dE_Na2Si2O5_calc_fit.append([fit_Na2Si2O5_dE_calc[1] + fit_Na2Si2O5_dE_calc[0] * temp])

# Exp. NIST:
dG_Na2Si2O5_nist = np.array([-2455.459, -2418.587, -2371.851, -2324.163,
                              -2223.325, -1977.854, -1695.704, -1384.022]) *\
                              2/5

fit_Na2Si2O5_nist = np.polyfit(T[0:5], dG_Na2Si2O5_nist[0:5], deg=1)

dG_Na2Si2O5_nist_fit = []
for temp in T:
    dG_Na2Si2O5_nist_fit.append([fit_Na2Si2O5_nist[1] + fit_Na2Si2O5_nist[0] * temp])

plt.figure()
plt.plot(T, dE_Na2Si2O5_calc_fit, label='Na2Si2O5_calc_dE')
plt.plot(T, dG_Na2Si2O5_nist_fit, label='Na2Si2O5_exp_nist')
plt.legend()
plt.show()


#########
# K2SiO3 :
#########

n_K2SiO3 = 12
E_K2SiO3 = np.array([-718.5428531377709] * len(T))

# Calculated:
dE_K2SiO3_calc = (2/3 * E_K2SiO3/n_K2SiO3 - 4/3 * E_K/n_K - 2/3 *
                  E_Si/n_Si -1 * G_O2) * 96.485
fit_K2SiO3_dE_calc = np.polyfit(T[0:6], dE_K2SiO3_calc[0:6], deg=1)

dE_K2SiO3_calc_fit = []
for temp in T:
    dE_K2SiO3_calc_fit.append([fit_K2SiO3_dE_calc[1] + fit_K2SiO3_dE_calc[0] * temp])

# Exp. NIST:
dG_K2SiO3_nist = np.array([-1539.542, -1515.904, -1485.986, -1455.733,
                           -1390.957, -1235.369, -1020.940, -802.399]) * 2/3

fit_K2SiO3_nist = np.polyfit(T[0:6], dG_K2SiO3_nist[0:6], deg=1)

dG_K2SiO3_nist_fit = []
for temp in T:
    dG_K2SiO3_nist_fit.append([fit_K2SiO3_nist[1] + fit_K2SiO3_nist[0] * temp])

plt.figure()
plt.plot(T, dE_K2SiO3_calc_fit, label='K2SiO3_calc_dE')
plt.plot(T, dG_K2SiO3_nist_fit, label='K2SiO3_exp_nist')
plt.legend()
plt.show()


#########
# LiFeO2 :
#########

n_LiFeO2 = 16
E_LiFeO2 = np.array([-641.514630340225] * len(T))

# Calculated:
dE_LiFeO2_calc = (1 * E_LiFeO2/n_LiFeO2 - 1 * E_Li/n_Li - 1 * E_Fe/n_Fe - 1 *
                  G_O2) * 96.485
fit_LiFeO2_dE_calc = np.polyfit(T[0:6], dE_LiFeO2_calc[0:6], deg=1)

dE_LiFeO2_calc_fit = []
for temp in T:
    dE_LiFeO2_calc_fit.append([fit_LiFeO2_dE_calc[1] + fit_LiFeO2_dE_calc[0] * temp])

# Exp. Ref Thermodynamic studies on lithium ferrites:
dG_LiFeO2_exp = []
for temp in T:
    dG_LiFeO2_exp.append([-708 + 0.1656 * temp])

plt.figure()
plt.plot(T, dE_LiFeO2_calc_fit, label='LiFeO2_calc_dE')
plt.plot(T, dG_LiFeO2_exp, label='LiFeO2_exp_nist')
plt.legend()
plt.show()

#########
# LiFe5O8 :
#########

n_LiFe5O8 = 4
E_LiFe5O8 = np.array([-656.4503232618798] * len(T))

# Calculated:
dE_LiFe5O8_calc = (2/8 * E_LiFe5O8/n_LiFe5O8 - 2/8 * E_Li/n_Li - 10/8 *
                   E_Fe/n_Fe -1 * G_O2) * 96.485
fit_LiFe5O8_dE_calc = np.polyfit(T[0:6], dE_LiFe5O8_calc[0:6], deg=1)

dE_LiFe5O8_calc_fit = []
for temp in T:
    dE_LiFe5O8_calc_fit.append([fit_LiFe5O8_dE_calc[1] + fit_LiFe5O8_dE_calc[0] * temp])

# Exp. Ref Thermodynamic studies on lithium ferrites:
dG_LiFe5O8_exp = []
for temp in T:
    dG_LiFe5O8_exp.append([(-2341 + 0.6764 * temp) * 2/8])

plt.figure()
plt.plot(T, dE_LiFe5O8_calc_fit, label='LiFe5O8_calc_dE')
plt.plot(T, dG_LiFe5O8_exp, label='LiFe5O8_exp_nist')
plt.legend()
plt.show()

#########
# Na2ZrO3 :
#########

n_Na2ZrO3 = 8
E_Na2ZrO3 = np.array([-592.7946930486603] * len(T))

# Calculated:
dE_Na2ZrO3_calc = (2/3 * E_Na2ZrO3/n_Na2ZrO3 - 4/3 * E_Na/n_Na - 2/3 *
                   E_Zr/n_Zr -1 * G_O2) * 96.485
fit_Na2ZrO3_dE_calc = np.polyfit(T[0:6], dE_Na2ZrO3_calc[0:6], deg=1)

dE_Na2ZrO3_calc_fit = []
for temp in T:
    dE_Na2ZrO3_calc_fit.append([fit_Na2ZrO3_dE_calc[1] + fit_Na2ZrO3_dE_calc[0] * temp])

# Exp. Ref Standard molar Gibbs free energy of formation of Na2ZrO3(s):
dG_Na2ZrO3_exp = []
for temp in T:
    dG_Na2ZrO3_exp.append([(-1676.27 + 0.348 * temp) * 2/3])

plt.figure()
plt.plot(T, dE_Na2ZrO3_calc_fit, label='Na2ZrO3_calc_dE')
plt.plot(T, dG_Na2ZrO3_exp, label='Na2ZrO3_exp_nist')
plt.legend()
plt.show()

#########
# LiCoO2 :
#########

n_LiCoO2 = 6
E_LiCoO2 = np.array([-234.05011470008282] * len(T))

# Calculated:
dE_LiCoO2_calc = (1 * E_LiCoO2/n_LiCoO2 - 1 * E_Co/n_Co - 1 *
                   E_Li/n_Li -1 * G_O2) * 96.485
fit_LiCoO2_dE_calc = np.polyfit(T[0:6], dE_LiCoO2_calc[0:6], deg=1)

dE_LiCoO2_calc_fit = []
for temp in T:
    dE_LiCoO2_calc_fit.append([fit_LiCoO2_dE_calc[1] + fit_LiCoO2_dE_calc[0] * temp])

# Exp. Ref Standard molar Gibbs free energy of formation of LiCoO2(s):
dG_LiCoO2_exp = []
for temp in T:
    dG_LiCoO2_exp.append([(-615.1 + 211.8e-03 * temp) * 1])

plt.figure()
plt.plot(T, dE_LiCoO2_calc_fit, label='LiCoO2_calc_dE')
plt.plot(T, dG_LiCoO2_exp, label='LiCoO2_exp_nist')
plt.legend()
plt.show()


##############
# Selection:
##############

cmap = cm.get_cmap('tab20', 40)
list_colors = []
for i in range(cmap.N):
    rgb = cmap(i)[:3] # will return rgba, we take only first 3 so we get rgb
    list_colors.append(matplotlib.colors.rgb2hex(rgb))
random.seed(3)
list_colors = random.sample(list_colors, len(list_colors))

plt.figure(figsize=(8, 12))

# CaO:
plt.plot(T, dG_CO_cam, label='CO', color='black')
plt.plot(T, dE_CaO_calc_fit, label='CaO_calc_dE', color=list_colors[0], ls='dotted')
plt.plot(T, dF_CaO_calc_fit, label='CaO_calc_dF', color=list_colors[0], ls='--')
plt.plot(T, dG_CaO_cam, label='CaO_exp', color=list_colors[0], ls='solid')

# Al2O3:
plt.plot(T, dE_Al2O3_calc_fit, label='Al2O3_calc_dE', color=list_colors[1],
         ls='dotted')
plt.plot(T, dF_Al2O3_calc_fit, label='Al2O3_calc_dF', color=list_colors[1],
         ls='--')
plt.plot(T, dG_Al2O3_cam, label='Al2O3_exp', color=list_colors[1])

# K2O:
plt.plot(T, dE_K2O_calc_fit, label='K2O_calc_dE', color=list_colors[2],
         ls='dotted')
plt.plot(T, dF_K2O_calc_fit, label='K2O_calc_dF', color=list_colors[2],
         ls='--')
plt.plot(T, dG_K2O_cam, label='K2O_exp', color=list_colors[2])

# SiO2_qu:
plt.plot(T, dE_SiO2_qu_calc_fit, label='SiO2_qu_calc_dE', color=list_colors[3],
         ls='dotted')
plt.plot(T, dF_SiO2_qu_calc_fit, label='SiO2_qu_calc_dF', color=list_colors[3],
         ls='--')
plt.plot(T, dG_SiO2_qu_cam, label='SiO2_qu_exp', color=list_colors[3])

# Cr2O3:
plt.plot(T, dE_Cr2O3_calc_fit, label='Cr2O3_calc_dE', color=list_colors[4],
         ls='dotted')
plt.plot(T, dF_Cr2O3_calc_fit, label='Cr2O3_calc_dF', color=list_colors[4],
         ls='--')
plt.plot(T, dG_Cr2O3_cam, label='Cr2O3_exp', color=list_colors[4])

# CuO:
plt.plot(T, dE_CuO_calc_fit, label='CuO_calc_dE', color=list_colors[5],
         ls='dotted')
plt.plot(T, dF_CuO_calc_fit, label='CuO_calc_dF', color=list_colors[5],
         ls='--')
plt.plot(T, dG_CuO_cam, label='CuO_exp', color=list_colors[5])

# ZrO2:
plt.plot(T, dE_ZrO2_calc_fit, label='ZrO2_calc_dE', color=list_colors[8],
         ls='dotted')
plt.plot(T, dF_ZrO2_calc_fit, label='ZrO2_calc_dF', color=list_colors[8],
         ls='--')
plt.plot(T, dG_ZrO2_cam, label='ZrO2_exp', color=list_colors[8])

# MnO2:
plt.plot(T, dE_MnO2_calc_fit, label='MnO2_calc_dE', color=list_colors[9],
         ls='dotted')
plt.plot(T, dF_MnO2_calc_fit, label='MnO2_calc_dF', color=list_colors[9],
         ls='--')
plt.plot(T, dG_MnO2_cam, label='MnO2_exp', color=list_colors[9])
plt.show()

# Save database dH, dS (slope) and reduction temperature.
# list_compounds = ['Li2O',
#                   'Na2O',
#                   'MgO',
#                   'Al2O3',
#                   'SiO2_qu',
#                   'K2O',
#                   'CaO',
#                   'TiO2_rut',
#                   'VO', 'VO2', 'V2O3', 'V2O5',
#                   'Cr2O3',
#                   'MnO', 'MnO2', 'Mn2O3', 'Mn3O4',
#                   'FeO',
#                   'Fe2O3', 'Fe3O4',
#                   'CoO',
#                   'Co3O4',
#                   'CuO',
#                   'Cu2O',
#                   'ZrO2',
#                   'SnO2',
#                   'TiO',
#
#
#
#                   ]

df_calc = pd.read_csv('./data/oxides_calculated_table.csv')
list_compounds = list(df_calc['Unnamed: 0'])

df = pd.DataFrame(index=list_compounds, columns=[])

dict_dH0_O2_corr = {}
dict_dS0_O2_corr = {}
dict_dH0_O2_and_phonon_corr = {}
dict_dS0_O2_and_phonon_corr = {}

dict_red_T_O2_corr = {}
dict_red_T_O2_and_phonon_corr = {}

df_dft = pd.read_csv('data/oxides_calculated_table.csv', index_col=0)
for species in list_compounds:
    dict_dH0_O2_corr[species] = df_dft['Formation energy (kJ/mol)'][species]
    dict_dS0_O2_corr[species] = eval("fit_" + species + "_dE_calc")[0]
    try:
        dict_dH0_O2_and_phonon_corr[species] = eval("fit_" + species + "_dF_calc")[1]
        dict_dS0_O2_and_phonon_corr[species] = eval("fit_" + species + "_dF_calc")[0]
    except:
        dict_dH0_O2_and_phonon_corr[species] = np.nan
        dict_dS0_O2_and_phonon_corr[species] = np.nan

    dict_red_T_O2_corr[species] = -(-2.23623129e+02 - dict_dH0_O2_corr[species]) / (
                                  -1.75809004e-01 - dict_dS0_O2_corr[species])
    dict_red_T_O2_and_phonon_corr[species] = \
                 -(-2.23623129e+02 - dict_dH0_O2_and_phonon_corr[species]) / \
                  (-1.75809004e-01 - dict_dS0_O2_and_phonon_corr[species])


# Including O2 entropy.
df['dH0_O2_corr'] = pd.Series(dict_dH0_O2_corr,
                                      index=df.index)
df['dS0_O2_corr'] = pd.Series(dict_dS0_O2_corr,
                                      index=df.index)
df['T_red_O2_corr'] = pd.Series(dict_red_T_O2_corr,
                                      index=df.index)
# Including O2 entropy and after phonon corrections.
df['dH0_O2_and_phonon_corr'] = pd.Series(dict_dH0_O2_and_phonon_corr,
                                         index=df.index)
df['dS0_O2_and_phonon_corr'] = pd.Series(dict_dS0_O2_and_phonon_corr,
                                         index=df.index)
df['T_red_O2_and_phonon_corr'] = pd.Series(dict_red_T_O2_and_phonon_corr,
                                      index=df.index)

df.to_csv('./data/oxides_phonon_table.csv')

##########################
# Plot difference between experiments and calculations.
##########################

df_calc = df
df_exp = pd.read_csv('./data/oxides_experimental_table.csv',
                     index_col=0)

plt.figure()

for i in range(0, len(list_compounds)):
    compound = list_compounds[i]
    plt.scatter(df_exp['Reduction temperature (K)'][compound],
                df_calc['T_red_O2_corr'][compound],
                color='white', s=100, edgecolors=list_colors[i])
    plt.scatter(df_exp['Reduction temperature (K)'][compound],
                df_calc['T_red_O2_and_phonon_corr'][compound],
                color=list_colors[i], s=100,
                edgecolors=list_colors[i]
                )
    plt.annotate(compound, (df_exp['Reduction temperature (K)'][compound]+0.01,
                            df_calc['T_red_O2_corr'][compound]+0.01))

x = np.linspace(0, 3000, 1000)
plt.plot(x, x, color='red')
plt.plot(x+300, x, color='green')
plt.plot(x-300, x, color='green')
plt.xlim(0, 2800)
plt.ylim(0, 2800)
plt.show()
