# Supplementary material for: Augmenting zero-Kelvin quantum mechanics with machine learning for the prediction of chemical reactions at high temperatures
Source: Nat Commun. 2021 Dec 1;12:7012. doi: 10.1038/s41467-021-27154-2 (PMC8636515; doi:10.1038/s41467-021-27154-2)
Supplement: Supplementary file 4 — Supplementary Software 1 [file 41467_2021_27154_MOESM4_ESM.zip › data_and_model_validation/3_machine_learning_red_temperatures.py]

# Copyright (c) 2021 Jose A. Garrido Torres

import numpy as np
import pandas as pd
from catlearn.regression.gaussian_process import GaussianProcess
import matplotlib
import matplotlib.pyplot as plt
font = {'family': 'Arial', 'size': 13.}
matplotlib.rc('font', **font)

df_exp = pd.read_csv('data/oxides_experimental_table.csv', index_col=0)
df_calc = pd.read_csv('data/oxides_calculated_table.csv', index_col=0)

# Ratio oxygen metal.
ratio_O_M = df_calc['Ratio M oxygen']
ratio_O_M2 = df_calc['Ratio M2 oxygen']

df_calc['Ratio metal oxygen (mean)'] = np.mean([ratio_O_M, ratio_O_M2], axis=0)
df_calc['Ratio metal oxygen (var)'] = np.var([ratio_O_M, ratio_O_M2], axis=0)

# Volume.
V_M = df_calc['Volume of M (per unit formula)']
V_M2 = df_calc['Volume of M2 (per unit formula)']
V_MO = df_calc['Volume of MO (per unit formula)']

df_calc['Volume M (mean)'] = np.mean([V_M, V_M2], axis=0)
df_calc['Volume M (var)'] = np.var([V_M, V_M2], axis=0)
df_calc['Volume MO'] = V_MO

df_calc['Difference Volume (M-MO) (mean)'] = \
                        np.mean([V_MO - V_M, V_MO - V_M2], axis=0)
df_calc['Difference Volume (M-MO) (var)'] = \
                        np.var([V_MO - V_M, V_MO - V_M2], axis=0)

# Density.
dens_M = df_calc['Density of M']
dens_M2 = df_calc['Density of M2']
dens_MO = df_calc['Density of MO']

df_calc['Density M (mean)'] = np.mean([dens_M, dens_M2], axis=0)
df_calc['Density M (var)'] = np.var([dens_M, dens_M2], axis=0)
df_calc['Density MO'] = dens_MO

df_calc['Difference Density (M-MO) (mean)'] = \
                        np.mean([dens_MO - dens_M, dens_MO - dens_M2], axis=0)
df_calc['Difference Density (M-MO) (var)'] = \
                        np.var([dens_MO - dens_M, dens_MO - dens_M2], axis=0)

# Bulk modulus.
B_M = df_calc['Bulk modulus of M (GPa)']
B_M2 = df_calc['Bulk modulus of M2 (GPa)']
B_MO = df_calc['Bulk modulus of MO (GPa)']

df_calc['Bulk modulus M (mean)'] = np.mean([B_M, B_M2], axis=0)
df_calc['Bulk modulus M (var)'] = np.var([B_M, B_M2], axis=0)
df_calc['Bulk modulus MO'] = B_MO
df_calc['Difference Bulk modulus (M-MO) (mean)'] = \
                        np.mean([B_MO - B_M, B_MO - B_M2], axis=0)
df_calc['Difference Bulk modulus (M-MO) (var)'] = \
                        np.var([B_MO - B_M, B_MO - B_M2], axis=0)

# Mass.
mass_M = df_calc['Mass of M']
mass_M2 = df_calc['Mass of M2']
df_calc['Mass M (mean)'] = np.mean([mass_M, mass_M2], axis=0)
df_calc['Mass M (var)'] = np.var([mass_M, mass_M2], axis=0)

# Center mass.
cmass_M = df_calc['Center of mass of M']
cmass_M2 = df_calc['Center of mass of M2']

df_calc['Center of mass M (mean)'] = np.mean([cmass_M, cmass_M2], axis=0)
df_calc['Center of mass M (var)'] = np.var([cmass_M, cmass_M2], axis=0)
df_calc['Center of mass MO'] = df_calc['Center of mass of MO']

# Atomic number:
Z_M = df_calc['Atomic number M']
Z_M2 = df_calc['Atomic number M2']
df_calc['Atomic number (mean)'] = np.mean([Z_M, Z_M2], axis=0)
df_calc['Atomic number (var)'] = np.var([Z_M, Z_M2], axis=0)

# Electronegativity:
electroneg_M = df_calc['Electronegativity M']
electroneg_M2 = df_calc['Electronegativity M2']
df_calc['Electronegativity (mean)'] = np.mean([electroneg_M, electroneg_M2], axis=0)
df_calc['Electronegativity (var)'] = np.var([electroneg_M, electroneg_M2], axis=0)

# Ionic character:
ion_M = df_calc['Ionic character M']
ion_M2 = df_calc['Ionic character M2']
df_calc['Ionic character (mean)'] = np.mean([ion_M, ion_M2], axis=0)
df_calc['Ionic character (var)'] = np.var([ion_M, ion_M2], axis=0)


all_species = df_calc.index

selected_features = [
                    'Ratio metal oxygen (mean)',
                    'Average oxidation state',
                    'Atomic number (mean)',
                    'Electronegativity (mean)',
                    'Ionic character (mean)',
                    'Volume M (mean)',
                    'Volume MO',
                    'Difference Volume (M-MO) (mean)',
                    'Center of mass M (mean)',
                    'Center of mass MO',
                    'Mass M (mean)',
                    'Mass of MO',
                    'Mass of MO (only metals)',
                    'Density M (mean)',
                    'Density MO',
                    'Difference Density (M-MO) (mean)',
                    'Bulk modulus M (mean)',
                    'Bulk modulus MO',
                    'Difference Bulk modulus (M-MO) (mean)',
                    'Formation energy (kJ/mol)'
                    ]

# Predict slope using bulk modulus.
train_x = []
train_y = []
train_labels = []

for species in all_species:
    train_labels.append(species)
    features_x = []
    train_y.append([df_exp['Reduction temperature (K)'][species]])
    for feature in selected_features:
        features_x.append(df_calc[feature][species])

    train_x.append(features_x)

total_uncertainties = []
total_predictions = []

for n_seed in range(0, len(train_x)):

    test_x = []
    test_y = []
    test_labels = []

    train_x_loop = train_x.copy()
    train_y_loop = train_y.copy()
    train_labels_loop = train_labels.copy()

    test_x.append(train_x_loop.pop(n_seed))
    test_y.append(train_y_loop.pop(n_seed))
    test_labels.append(train_labels_loop.pop(n_seed))

    # Reshape.
    shape_train_x_loop = np.shape(train_x_loop)
    train_x_loop = np.reshape(train_x_loop, shape_train_x_loop)
    train_y_loop = np.array(train_y_loop)

    shape_test_x = np.shape(test_x)
    test_x = np.reshape(test_x, shape_test_x)
    test_y = np.array(test_y)

    # Setup the kernel.
    kernel = [
              {'type': 'gaussian', 'width': 1., 'scaling': 1.},
              {'type': 'linear', 'scaling': 1., 'constant': 1.},
              ]

    # Train the GP model.
    gp = GaussianProcess(kernel_list=kernel, regularization=1e-3,
                         regularization_bounds=(1e-3, 1e-1),
                         train_fp=train_x_loop, train_target=train_y_loop,
                         optimize_hyperparameters=False,
                         scale_data=True)
    gp.optimize_hyperparameters(global_opt=False,
                                algomin='TNC',
                                eval_jac=True)

    # Get the predictions.
    prediction = gp.predict(test_fp=test_x, uncertainty=True)
    pred = prediction['prediction']
    unc = prediction['uncertainty'] * 2.

    total_predictions.append(pred[0][0])
    total_uncertainties.append(unc[0])

    print('Species:', train_labels[n_seed])
    print('Experimental red. temperature:', train_y[n_seed])
    print('Predicted red. temperature:', pred)
    print('Error exp. vs calc. (%)',
          ((train_y[n_seed] - pred[0][0]) / train_y[n_seed]) * 100)


plt.figure()
# Fit values to line:
x = np.linspace(0, 3000, 100)
plt.plot(x, x, color='red', linestyle='--')

from sklearn import datasets, linear_model
from sklearn.metrics import mean_squared_error, r2_score
regr = linear_model.LinearRegression()

reg_train_x = train_y
shape_reg_train_x = np.shape(reg_train_x)
reg_train_x = np.reshape(reg_train_x, shape_reg_train_x)


reg_train_y = [total_predictions]
reg_train_y = np.reshape(reg_train_y, -1)

# Fit Model:
regr.fit(reg_train_x, reg_train_y)

linear_fit_line = []
for x_test in x:
    x_test = np.reshape(x_test, (-1, 1))
    linear_fit_line.append(regr.predict(x_test))

# Get coefficients:
print('Coefficients: \n', regr.coef_)
plt.plot(x, linear_fit_line, color='blue', linewidth=1)


mse_of_process = np.sqrt(mean_squared_error(x, linear_fit_line))
print('Mean squared error: %.2f'
      % np.sqrt(mean_squared_error(x, linear_fit_line)))

from sklearn.metrics import mean_absolute_error
y_true = train_y
y_pred = total_predictions
mae_of_process = mean_absolute_error(y_true, y_pred)

print('MAE:', mae_of_process)

# Plot predicted values:
for i in range(0, len(total_predictions)):
    x = train_y[i][0]
    y = total_predictions[i]
    u = total_uncertainties[i]
    plt.scatter(x, y, label=train_labels[i], s=100)
    plt.errorbar(x=x, y=y, yerr=u, color='black')
    plt.errorbar(x=x, y=y, yerr=mae_of_process, color='red')
    plt.annotate(train_labels[i], (x + 0.01, y + 0.01))


# Plot general tags:
plt.xlabel('Experimental reduction temperature (K)')
plt.ylabel('Predicted reduction temperature (K)')
plt.xlim(0, 3000)
plt.ylim(0, 3000)
plt.show()

# Get predicted slopes:
count = 0
predicted_slopes = []
for MO in all_species:
    dH_CO = df_exp['dH0']['CO_NIST']
    dS_CO = -df_exp['dS0']['CO_NIST']
    dH_MO = df_calc['Formation energy (kJ/mol)'][MO]
    T_r = total_predictions[count]


    predicted_slopes.append(- (dH_CO - dH_MO - T_r * dS_CO) / T_r)
    count += 1

# Save data in pandas dataframe:
df_ml = pd.DataFrame(index=train_labels,
                     columns=['Predicted reduction temperature (K)',
                              'Uncertainty reduction temperature (K)',
                              'Predicted slopes'])

df_ml['Predicted reduction temperature (K)'] = total_predictions
df_ml['Predicted slopes'] = predicted_slopes
df_ml['Uncertainty reduction temperature (K)'] = total_uncertainties

df_ml.to_csv('./data/oxides_ml_table.csv')
