# Supplementary material for: Augmenting zero-Kelvin quantum mechanics with machine learning for the prediction of chemical reactions at high temperatures
Source: Nat Commun. 2021 Dec 1;12:7012. doi: 10.1038/s41467-021-27154-2 (PMC8636515; doi:10.1038/s41467-021-27154-2)
Supplement: Supplementary file 4 — Supplementary Software 1 [file 41467_2021_27154_MOESM4_ESM.zip › data_and_model_validation/experimental_structures/Mn3O4.cif]

#======================================================================

# CRYSTAL DATA

#----------------------------------------------------------------------

data_VESTA_phase_1


_chemical_name_common                  'Mn3 O4'
_cell_length_a                         9.55640
_cell_length_b                         9.79960
_cell_length_c                         3.02400
_cell_angle_alpha                      90
_cell_angle_beta                       90
_cell_angle_gamma                      90
_space_group_name_H-M_alt              'P m a b'
_space_group_IT_number                 57

loop_
_space_group_symop_operation_xyz
   'x, y, z'
   '-x, -y, -z'
   'x+1/2, -y, -z'
   '-x+1/2, y, z'
   '-x+1/2, y+1/2, -z'
   'x+1/2, -y+1/2, z'
   '-x, -y+1/2, z'
   'x, y+1/2, -z'

loop_
   _atom_site_label
   _atom_site_occupancy
   _atom_site_fract_x
   _atom_site_fract_y
   _atom_site_fract_z
   _atom_site_adp_type
   _atom_site_U_iso_or_equiv
   _atom_site_type_symbol
   Mn2+       1.0     0.750000      0.146100      0.684500     Uiso  0.006970 Mn
   Mn3+       1.0     0.069600      0.114700      0.203400     Uiso  0.003170 Mn
   O1         1.0     0.000000      0.250000      0.620400     Uiso  0.002280 O
   O2         1.0     0.250000      0.199900      0.189900     Uiso  0.002280 O
   O3         1.0     0.111200      0.969400      0.795600     Uiso  0.002280 O
