# Supplementary material for: Augmenting zero-Kelvin quantum mechanics with machine learning for the prediction of chemical reactions at high temperatures
Source: Nat Commun. 2021 Dec 1;12:7012. doi: 10.1038/s41467-021-27154-2 (PMC8636515; doi:10.1038/s41467-021-27154-2)
Supplement: Supplementary file 4 — Supplementary Software 1 [file 41467_2021_27154_MOESM4_ESM.zip › data_and_model_validation/experimental_structures/LiCoO2.cif]

#======================================================================

# CRYSTAL DATA

#----------------------------------------------------------------------

data_VESTA_phase_1


_chemical_name_common                  'sm_isp_SD1213719-standardized_unitcell'
_cell_length_a                         2.81420
_cell_length_b                         2.81420
_cell_length_c                         14.04350
_cell_angle_alpha                      90
_cell_angle_beta                       90
_cell_angle_gamma                      120
_space_group_name_H-M_alt              'R -3 m'
_space_group_IT_number                 166

loop_
_space_group_symop_operation_xyz
   'x, y, z'
   '-x, -y, -z'
   '-y, x-y, z'
   'y, -x+y, -z'
   '-x+y, -x, z'
   'x-y, x, -z'
   'y, x, -z'
   '-y, -x, z'
   'x-y, -y, -z'
   '-x+y, y, z'
   '-x, -x+y, -z'
   'x, x-y, z'
   'x+2/3, y+1/3, z+1/3'
   '-x+2/3, -y+1/3, -z+1/3'
   '-y+2/3, x-y+1/3, z+1/3'
   'y+2/3, -x+y+1/3, -z+1/3'
   '-x+y+2/3, -x+1/3, z+1/3'
   'x-y+2/3, x+1/3, -z+1/3'
   'y+2/3, x+1/3, -z+1/3'
   '-y+2/3, -x+1/3, z+1/3'
   'x-y+2/3, -y+1/3, -z+1/3'
   '-x+y+2/3, y+1/3, z+1/3'
   '-x+2/3, -x+y+1/3, -z+1/3'
   'x+2/3, x-y+1/3, z+1/3'
   'x+1/3, y+2/3, z+2/3'
   '-x+1/3, -y+2/3, -z+2/3'
   '-y+1/3, x-y+2/3, z+2/3'
   'y+1/3, -x+y+2/3, -z+2/3'
   '-x+y+1/3, -x+2/3, z+2/3'
   'x-y+1/3, x+2/3, -z+2/3'
   'y+1/3, x+2/3, -z+2/3'
   '-y+1/3, -x+2/3, z+2/3'
   'x-y+1/3, -y+2/3, -z+2/3'
   '-x+y+1/3, y+2/3, z+2/3'
   '-x+1/3, -x+y+2/3, -z+2/3'
   'x+1/3, x-y+2/3, z+2/3'

loop_
   _atom_site_label
   _atom_site_occupancy
   _atom_site_fract_x
   _atom_site_fract_y
   _atom_site_fract_z
   _atom_site_adp_type
   _atom_site_B_iso_or_equiv
   _atom_site_type_symbol
   O          1.0     0.000000      0.000000      0.239700     Biso  1.000000 O
   Co         1.0     0.000000      0.000000      0.500000     Biso  1.000000 Co
   Li         1.0     0.000000      0.000000      0.000000     Biso  1.000000 Li
