# Supplementary material for: Augmenting zero-Kelvin quantum mechanics with machine learning for the prediction of chemical reactions at high temperatures
Source: Nat Commun. 2021 Dec 1;12:7012. doi: 10.1038/s41467-021-27154-2 (PMC8636515; doi:10.1038/s41467-021-27154-2)
Supplement: Supplementary file 4 — Supplementary Software 1 [file 41467_2021_27154_MOESM4_ESM.zip › data_and_model_validation/experimental_structures/SiO2.cif]

#======================================================================

# CRYSTAL DATA

#----------------------------------------------------------------------

data_VESTA_phase_1


_chemical_name_common                  'Si O2'
_cell_length_a                         4.91600
_cell_length_b                         4.91600
_cell_length_c                         5.40540
_cell_angle_alpha                      90
_cell_angle_beta                       90
_cell_angle_gamma                      120
_space_group_name_H-M_alt              'Custom'
_space_group_IT_number                 1

loop_
_space_group_symop_operation_xyz
   'x, y, z'
   'y, x, -z+2/3'
   '-y, x-y, z+2/3'
   '-x, -x+y, -z+1/3'
   '-x+y, -x, z+1/3'
   'x-y, -y, -z'

loop_
   _atom_site_label
   _atom_site_occupancy
   _atom_site_fract_x
   _atom_site_fract_y
   _atom_site_fract_z
   _atom_site_adp_type
   _atom_site_B_iso_or_equiv
   _atom_site_type_symbol
   Si         1.0     0.469700      0.000000      0.000000     Biso  0.616126 Si
   O          1.0     0.413500      0.266900      0.119100     Biso  1.058285 O

loop_
   _atom_site_aniso_label
   _atom_site_aniso_U_11
   _atom_site_aniso_U_22
   _atom_site_aniso_U_33
   _atom_site_aniso_U_12
   _atom_site_aniso_U_13
   _atom_site_aniso_U_23
   Si	 0.00854  0.00716  0.00725  0.00358 -0.00001 -0.00002
   O	 0.01745  0.01322  0.01229  0.00973 -0.00291 -0.00408
