# Supplementary material for: Augmenting zero-Kelvin quantum mechanics with machine learning for the prediction of chemical reactions at high temperatures
Source: Nat Commun. 2021 Dec 1;12:7012. doi: 10.1038/s41467-021-27154-2 (PMC8636515; doi:10.1038/s41467-021-27154-2)
Supplement: Supplementary file 4 — Supplementary Software 1 [file 41467_2021_27154_MOESM4_ESM.zip › data_and_model_validation/experimental_structures/Li2Si2O5.cif]

#======================================================================

# CRYSTAL DATA

#----------------------------------------------------------------------

data_VESTA_phase_1


_chemical_name_common                  'Li2 Si2 O5'
_cell_length_a                         5.68300
_cell_length_b                         4.78400
_cell_length_c                         14.64800
_cell_angle_alpha                      90
_cell_angle_beta                       90
_cell_angle_gamma                      90
_space_group_name_H-M_alt              'P b c n'
_space_group_IT_number                 60

loop_
_space_group_symop_operation_xyz
   'x, y, z'
   '-x, -y, -z'
   '-x+1/2, -y+1/2, z+1/2'
   'x+1/2, y+1/2, -z+1/2'
   '-x, y, -z+1/2'
   'x, -y, z+1/2'
   'x+1/2, -y+1/2, -z'
   '-x+1/2, y+1/2, z'

loop_
   _atom_site_label
   _atom_site_occupancy
   _atom_site_fract_x
   _atom_site_fract_y
   _atom_site_fract_z
   _atom_site_adp_type
   _atom_site_U_iso_or_equiv
   _atom_site_type_symbol
   Li         1.0     0.604300      0.305800      0.449200     Uiso  0.020140 Li
   Si         1.0     0.094400      0.306200      0.351500     Uiso  0.013060 Si
   O1         1.0     0.000000      0.243800      0.250000     Uiso  0.021210 O
   O2         1.0    -0.075100      0.212700      0.431400     Uiso  0.016687 O
   O3         1.0     0.346600      0.143400      0.360800     Uiso  0.016527 O

loop_
   _atom_site_aniso_label
   _atom_site_aniso_U_11
   _atom_site_aniso_U_22
   _atom_site_aniso_U_33
   _atom_site_aniso_U_12
   _atom_site_aniso_U_13
   _atom_site_aniso_U_23
   Li	 0.00000  0.00000  0.00000  0.00000  0.00000  0.00000
   Si	 0.02274  0.00557  0.01087 -0.00055 -0.00506 -0.00142
   O1	 0.04418  0.00858  0.01087  0.00000 -0.01181  0.00000
   O2	 0.02651  0.01159  0.01196 -0.00041  0.00759  0.00568
   O3	 0.02945  0.00383  0.01630  0.00289 -0.01054  0.00355
