# Supplementary material for: Augmenting zero-Kelvin quantum mechanics with machine learning for the prediction of chemical reactions at high temperatures
Source: Nat Commun. 2021 Dec 1;12:7012. doi: 10.1038/s41467-021-27154-2 (PMC8636515; doi:10.1038/s41467-021-27154-2)
Supplement: Supplementary file 4 — Supplementary Software 1 [file 41467_2021_27154_MOESM4_ESM.zip › data_and_model_validation/experimental_structures/Li2TiO3.cif]

#======================================================================

# CRYSTAL DATA

#----------------------------------------------------------------------

data_VESTA_phase_1


_chemical_name_common                  'sm_isp_SD1102833-standardized_unitcell'
_cell_length_a                         5.04100
_cell_length_b                         8.80600
_cell_length_c                         9.72700
_cell_angle_alpha                      90
_cell_angle_beta                       100.01000
_cell_angle_gamma                      90
_space_group_name_H-M_alt              'C 2/c'
_space_group_IT_number                 15

loop_
_space_group_symop_operation_xyz
   'x, y, z'
   '-x, -y, -z'
   '-x, y, -z+1/2'
   'x, -y, z+1/2'
   'x+1/2, y+1/2, z'
   '-x+1/2, -y+1/2, -z'
   '-x+1/2, y+1/2, -z+1/2'
   'x+1/2, -y+1/2, z+1/2'

loop_
   _atom_site_label
   _atom_site_occupancy
   _atom_site_fract_x
   _atom_site_fract_y
   _atom_site_fract_z
   _atom_site_adp_type
   _atom_site_B_iso_or_equiv
   _atom_site_type_symbol
   O2         1.0     0.102000      0.086000      0.638000     Biso  1.000000 O
   O1         1.0     0.141000      0.235000      0.138000     Biso  1.000000 O
   Li1        1.0     0.262000      0.077000      0.000000     Biso  1.000000 Li
   O3         1.0     0.362000      0.094000      0.365000     Biso  1.000000 O
   Ti1        1.0     0.000000      0.085000      0.250000     Biso  1.000000 Ti
   Li3        1.0     0.000000      0.455000      0.250000     Biso  1.000000 Li
   Ti2        1.0     0.000000      0.753000      0.250000     Biso  1.000000 Ti
   Li2        1.0     0.250000      0.250000      0.500000     Biso  1.000000 Li
