# Supplementary material for: Augmenting zero-Kelvin quantum mechanics with machine learning for the prediction of chemical reactions at high temperatures
Source: Nat Commun. 2021 Dec 1;12:7012. doi: 10.1038/s41467-021-27154-2 (PMC8636515; doi:10.1038/s41467-021-27154-2)
Supplement: Supplementary file 4 — Supplementary Software 1 [file 41467_2021_27154_MOESM4_ESM.zip › data_and_model_validation/experimental_structures/TiO2_rut.cif]

#======================================================================

# CRYSTAL DATA

#----------------------------------------------------------------------

data_VESTA_phase_1


_chemical_name_common                  'Ti.992 O2'
_cell_length_a                         4.59220
_cell_length_b                         4.59220
_cell_length_c                         2.95740
_cell_angle_alpha                      90
_cell_angle_beta                       90
_cell_angle_gamma                      90
_space_group_name_H-M_alt              'P 42/m n m'
_space_group_IT_number                 136

loop_
_space_group_symop_operation_xyz
   'x, y, z'
   '-x, -y, -z'
   '-x, -y, z'
   'x, y, -z'
   '-y+1/2, x+1/2, z+1/2'
   'y+1/2, -x+1/2, -z+1/2'
   'y+1/2, -x+1/2, z+1/2'
   '-y+1/2, x+1/2, -z+1/2'
   '-x+1/2, y+1/2, -z+1/2'
   'x+1/2, -y+1/2, z+1/2'
   'x+1/2, -y+1/2, -z+1/2'
   '-x+1/2, y+1/2, z+1/2'
   'y, x, -z'
   '-y, -x, z'
   '-y, -x, -z'
   'y, x, z'

loop_
   _atom_site_label
   _atom_site_occupancy
   _atom_site_fract_x
   _atom_site_fract_y
   _atom_site_fract_z
   _atom_site_adp_type
   _atom_site_B_iso_or_equiv
   _atom_site_type_symbol
   Ti         0.9920  0.000000      0.000000      0.000000     Biso  0.490585 Ti
   O          1.0     0.304960      0.304960      0.000000     Biso  0.407944 O

loop_
   _atom_site_aniso_label
   _atom_site_aniso_U_11
   _atom_site_aniso_U_22
   _atom_site_aniso_U_33
   _atom_site_aniso_U_12
   _atom_site_aniso_U_13
   _atom_site_aniso_U_23
   Ti	 0.00682  0.00682  0.00500 -0.00012  0.00000  0.00000
   O	 0.00540  0.00540  0.00470 -0.00163  0.00000  0.00000
