# Supplementary material for: Augmenting zero-Kelvin quantum mechanics with machine learning for the prediction of chemical reactions at high temperatures
Source: Nat Commun. 2021 Dec 1;12:7012. doi: 10.1038/s41467-021-27154-2 (PMC8636515; doi:10.1038/s41467-021-27154-2)
Supplement: Supplementary file 4 — Supplementary Software 1 [file 41467_2021_27154_MOESM4_ESM.zip › data_and_model_validation/experimental_structures/K2SiO3.cif]

#======================================================================

# CRYSTAL DATA

#----------------------------------------------------------------------

data_VESTA_phase_1


_chemical_name_common                  'sm_isp_SD1321814-standardized_unitcell'
_cell_length_a                         6.27000
_cell_length_b                         12.80800
_cell_length_c                         15.78850
_cell_angle_alpha                      90
_cell_angle_beta                       107.47200
_cell_angle_gamma                      90
_space_group_name_H-M_alt              'P 2 1/c'
_space_group_IT_number                 14

loop_
_space_group_symop_operation_xyz
   'x, y, z'
   '-x, -y, -z'
   '-x, y+1/2, -z+1/2'
   'x, -y+1/2, z+1/2'

loop_
   _atom_site_label
   _atom_site_occupancy
   _atom_site_fract_x
   _atom_site_fract_y
   _atom_site_fract_z
   _atom_site_adp_type
   _atom_site_B_iso_or_equiv
   _atom_site_type_symbol
   K6         1.0     0.020300      0.386400      0.419400     Biso  1.282050 K
   O6         1.0     0.060400      0.586900      0.350100     Biso  1.596123 O
   O3         1.0     0.101800      0.437300      0.113100     Biso  1.705948 O
   K1         1.0     0.109200      0.118500      0.361900     Biso  1.754103 K
   K3         1.0     0.118900      0.806200      0.300500     Biso  1.878053 K
   O8         1.0     0.132700      0.236300      0.084600     Biso  1.326013 O
   Si2        1.0     0.171800      0.120600      0.137200     Biso  1.003460 Si
   Si1        1.0     0.272900      0.349400      0.103400     Biso  0.787409 Si
   K4         1.0     0.273800      0.585600      0.028300     Biso  1.428136 K
   O9         1.0     0.280000      0.732400      0.155000     Biso  1.420916 O
   O1         1.0     0.282500      0.042600      0.083800     Biso  0.929432 O
   O2         1.0     0.304900      0.303400      0.337500     Biso  1.229961 O
   K2         1.0     0.344200      0.506200      0.280200     Biso  1.245258 K
   O5         1.0     0.349200      0.144100      0.237300     Biso  1.015033 O
   O7         1.0     0.399100      0.369400      0.032500     Biso  1.502079 O
   Si3        1.0     0.467000      0.255000      0.287500     Biso  0.833527 Si
   O4         1.0     0.468100      0.331100      0.202600     Biso  0.823232 O
   K5         1.0     0.574700      0.145000      0.003900     Biso  2.537804 K

loop_
   _atom_site_aniso_label
   _atom_site_aniso_U_11
   _atom_site_aniso_U_22
   _atom_site_aniso_U_33
   _atom_site_aniso_U_12
   _atom_site_aniso_U_13
   _atom_site_aniso_U_23
   K6	 0.01660  0.01680  0.01820 -0.00060  0.00960 -0.00130
   O6	 0.01630  0.02080  0.02800  0.00050  0.01340 -0.00330
   O3	 0.01970  0.00900  0.04790 -0.00350  0.02800  0.00080
   K1	 0.01990  0.01700  0.03470  0.00720  0.01570  0.00160
   K3	 0.01220  0.02740  0.03410  0.00350  0.01050  0.00620
   O8	 0.02770  0.01610  0.01340 -0.00150  0.01650 -0.00030
   Si2	 0.00960  0.00850  0.02210 -0.00040  0.00790 -0.00280
   Si1	 0.00720  0.01060  0.01470  0.00250  0.00720  0.00240
   K4	 0.01660  0.01490  0.02630 -0.00210  0.01180  0.00090
   O9	 0.02130  0.01140  0.03090  0.00180  0.02240  0.00260
   O1	 0.01270  0.01780  0.00900 -0.00250  0.00960 -0.00160
   O2	 0.01040  0.01550  0.02120  0.00230  0.00530  0.00660
   K2	 0.01660  0.01470  0.02040  0.00240  0.01220  0.00370
   O5	 0.02370  0.00580  0.01500  0.00100  0.01480 -0.00020
   O7	 0.01360  0.02210  0.01870  0.00170  0.00080  0.00440
   Si3	 0.01270  0.00820  0.01550 -0.00130  0.01140 -0.00110
   O4	 0.01020  0.00640  0.01700 -0.00170  0.00760  0.00150
   K5	 0.03000  0.04300  0.03230  0.01090  0.02280  0.01030
