# Supplementary material for: Augmenting zero-Kelvin quantum mechanics with machine learning for the prediction of chemical reactions at high temperatures
Source: Nat Commun. 2021 Dec 1;12:7012. doi: 10.1038/s41467-021-27154-2 (PMC8636515; doi:10.1038/s41467-021-27154-2)
Supplement: Supplementary file 4 — Supplementary Software 1 [file 41467_2021_27154_MOESM4_ESM.zip › data_and_model_validation/experimental_structures/Al2SiO5.cif]

#======================================================================

# CRYSTAL DATA

#----------------------------------------------------------------------

data_VESTA_phase_1


_chemical_name_common                  'Al2 Si O5'
_cell_length_a                         7.48830
_cell_length_b                         7.68080
_cell_length_c                         5.77740
_cell_angle_alpha                      90
_cell_angle_beta                       90
_cell_angle_gamma                      90
_space_group_name_H-M_alt              'P b n m'
_space_group_IT_number                 62

loop_
_space_group_symop_operation_xyz
   'x, y, z'
   '-x, -y, -z'
   'x+1/2, -y+1/2, -z'
   '-x+1/2, y+1/2, z'
   '-x, -y, z+1/2'
   'x, y, -z+1/2'
   '-x+1/2, y+1/2, -z+1/2'
   'x+1/2, -y+1/2, z+1/2'

loop_
   _atom_site_label
   _atom_site_occupancy
   _atom_site_fract_x
   _atom_site_fract_y
   _atom_site_fract_z
   _atom_site_adp_type
   _atom_site_B_iso_or_equiv
   _atom_site_type_symbol
   Al1        1.0     0.000000      0.000000      0.000000     Biso  0.399258 Al
   Al2        1.0     0.141700      0.344900      0.250000     Biso  0.478742 Al
   Si         1.0     0.153300      0.340200      0.750000     Biso  0.409523 Si
   O1         1.0     0.360500      0.409400      0.750000     Biso  0.546908 O
   O2         1.0     0.356900      0.434100      0.250000     Biso  0.558488 O
   O3         1.0     0.476300      0.001500      0.750000     Biso  0.879842 O
   O4         1.0     0.125200      0.223000      0.514500     Biso  0.556909 O

loop_
   _atom_site_aniso_label
   _atom_site_aniso_U_11
   _atom_site_aniso_U_22
   _atom_site_aniso_U_33
   _atom_site_aniso_U_12
   _atom_site_aniso_U_13
   _atom_site_aniso_U_23
   Al1	 0.00256  0.00568  0.00693 -0.00029  0.00000 -0.00022
   Al2	 0.00341  0.00717  0.00761 -0.00029  0.00000  0.00000
   Si	 0.00227  0.00568  0.00761 -0.00058  0.00000  0.00000
   O1	 0.00341  0.00807  0.00930 -0.00146  0.00000  0.00000
   O2	 0.00341  0.00986  0.00795 -0.00117  0.00000  0.00000
   O3	 0.00852  0.00986  0.01505 -0.00466  0.00000  0.00000
   O4	 0.00625  0.00747  0.00744 -0.00146  0.00000  0.00000
