# Supplementary material for: Augmenting zero-Kelvin quantum mechanics with machine learning for the prediction of chemical reactions at high temperatures
Source: Nat Commun. 2021 Dec 1;12:7012. doi: 10.1038/s41467-021-27154-2 (PMC8636515; doi:10.1038/s41467-021-27154-2)
Supplement: Supplementary file 4 — Supplementary Software 1 [file 41467_2021_27154_MOESM4_ESM.zip › data_and_model_validation/experimental_structures/LiNaO.cif]

#======================================================================

# CRYSTAL DATA

#----------------------------------------------------------------------

data_VESTA_phase_1


_chemical_name_common                  'Na2 Li2 O2'
_cell_length_a                         3.35271
_cell_length_b                         3.35271
_cell_length_c                         6.73476
_cell_angle_alpha                      90
_cell_angle_beta                       90
_cell_angle_gamma                      120
_space_group_name_H-M_alt              'P 1'
_space_group_IT_number                 1

loop_
_space_group_symop_operation_xyz
   'x, y, z'

loop_
   _atom_site_label
   _atom_site_occupancy
   _atom_site_fract_x
   _atom_site_fract_y
   _atom_site_fract_z
   _atom_site_adp_type
   _atom_site_B_iso_or_equiv
   _atom_site_type_symbol
   Na1        1.0     0.000000      0.000000      0.000000     Biso  1.000000 Na
   Na2        1.0     0.000000      0.000000      0.500000     Biso  1.000000 Na
   Li1        1.0     0.666667      0.333333      0.250000     Biso  1.000000 Li
   Li2        1.0     0.333333      0.666667      0.750000     Biso  1.000000 Li
   O1         1.0     0.666667      0.333333      0.750000     Biso  1.000000 O
   O2         1.0     0.333333      0.666667      0.250000     Biso  1.000000 O
