# Supplementary material for: Augmenting zero-Kelvin quantum mechanics with machine learning for the prediction of chemical reactions at high temperatures
Source: Nat Commun. 2021 Dec 1;12:7012. doi: 10.1038/s41467-021-27154-2 (PMC8636515; doi:10.1038/s41467-021-27154-2)
Supplement: Supplementary file 4 — Supplementary Software 1 [file 41467_2021_27154_MOESM4_ESM.zip › data_and_model_validation/experimental_structures/BeO.cif]

#======================================================================

# CRYSTAL DATA

#----------------------------------------------------------------------

data_VESTA_phase_1


_chemical_name_common                  'Be O'
_cell_length_a                         2.68500
_cell_length_b                         2.68500
_cell_length_c                         4.36900
_cell_angle_alpha                      90
_cell_angle_beta                       90
_cell_angle_gamma                      120
_space_group_name_H-M_alt              'P 63 m c'
_space_group_IT_number                 186

loop_
_space_group_symop_operation_xyz
   'x, y, z'
   '-y, x-y, z'
   '-x+y, -x, z'
   '-x, -y, z+1/2'
   'y, -x+y, z+1/2'
   'x-y, x, z+1/2'
   '-y, -x, z'
   '-x+y, y, z'
   'x, x-y, z'
   'y, x, z+1/2'
   'x-y, -y, z+1/2'
   '-x, -x+y, z+1/2'

loop_
   _atom_site_label
   _atom_site_occupancy
   _atom_site_fract_x
   _atom_site_fract_y
   _atom_site_fract_z
   _atom_site_adp_type
   _atom_site_B_iso_or_equiv
   _atom_site_type_symbol
   Be1        1.0     0.333333      0.666667      0.000000     Biso  1.000000 Be
   O1         1.0     0.333333      0.666667      0.375000     Biso  1.000000 O
