# Supplementary material for: Augmenting zero-Kelvin quantum mechanics with machine learning for the prediction of chemical reactions at high temperatures
Source: Nat Commun. 2021 Dec 1;12:7012. doi: 10.1038/s41467-021-27154-2 (PMC8636515; doi:10.1038/s41467-021-27154-2)
Supplement: Supplementary file 4 — Supplementary Software 1 [file 41467_2021_27154_MOESM4_ESM.zip › data_and_model_validation/experimental_structures/Sc2O3.cif]

#======================================================================

# CRYSTAL DATA

#----------------------------------------------------------------------

data_VESTA_phase_1


_chemical_name_common                  'sm_isp_SD0541439-standardized_unitcell'
_cell_length_a                         9.84590
_cell_length_b                         9.84590
_cell_length_c                         9.84590
_cell_angle_alpha                      90
_cell_angle_beta                       90
_cell_angle_gamma                      90
_space_group_name_H-M_alt              'I a -3'
_space_group_IT_number                 206

loop_
_space_group_symop_operation_xyz
   'x, y, z'
   '-x, -y, -z'
   '-x+1/2, -y, z+1/2'
   'x+1/2, y, -z+1/2'
   '-x, y+1/2, -z+1/2'
   'x, -y+1/2, z+1/2'
   'x+1/2, -y+1/2, -z'
   '-x+1/2, y+1/2, z'
   'z, x, y'
   '-z, -x, -y'
   'z+1/2, -x+1/2, -y'
   '-z+1/2, x+1/2, y'
   '-z+1/2, -x, y+1/2'
   'z+1/2, x, -y+1/2'
   '-z, x+1/2, -y+1/2'
   'z, -x+1/2, y+1/2'
   'y, z, x'
   '-y, -z, -x'
   '-y, z+1/2, -x+1/2'
   'y, -z+1/2, x+1/2'
   'y+1/2, -z+1/2, -x'
   '-y+1/2, z+1/2, x'
   '-y+1/2, -z, x+1/2'
   'y+1/2, z, -x+1/2'
   'x+1/2, y+1/2, z+1/2'
   '-x+1/2, -y+1/2, -z+1/2'
   '-x, -y+1/2, z'
   'x, y+1/2, -z'
   '-x+1/2, y, -z'
   'x+1/2, -y, z'
   'x, -y, -z+1/2'
   '-x, y, z+1/2'
   'z+1/2, x+1/2, y+1/2'
   '-z+1/2, -x+1/2, -y+1/2'
   'z, -x, -y+1/2'
   '-z, x, y+1/2'
   '-z, -x+1/2, y'
   'z, x+1/2, -y'
   '-z+1/2, x, -y'
   'z+1/2, -x, y'
   'y+1/2, z+1/2, x+1/2'
   '-y+1/2, -z+1/2, -x+1/2'
   '-y+1/2, z, -x'
   'y+1/2, -z, x'
   'y, -z, -x+1/2'
   '-y, z, x+1/2'
   '-y, -z+1/2, x'
   'y, z+1/2, -x'

loop_
   _atom_site_label
   _atom_site_occupancy
   _atom_site_fract_x
   _atom_site_fract_y
   _atom_site_fract_z
   _atom_site_adp_type
   _atom_site_B_iso_or_equiv
   _atom_site_type_symbol
   O          1.0     0.097900      0.357100      0.133800     Biso  1.000000 O
   Sc2        1.0     0.284600      0.000000      0.250000     Biso  1.000000 Sc
   Sc1        1.0     0.000000      0.000000      0.000000     Biso  1.000000 Sc
