# Supplementary material for: Augmenting zero-Kelvin quantum mechanics with machine learning for the prediction of chemical reactions at high temperatures
Source: Nat Commun. 2021 Dec 1;12:7012. doi: 10.1038/s41467-021-27154-2 (PMC8636515; doi:10.1038/s41467-021-27154-2)
Supplement: Supplementary file 4 — Supplementary Software 1 [file 41467_2021_27154_MOESM4_ESM.zip › data_and_model_validation/experimental_structures/Na2Si2O5.cif]

#======================================================================

# CRYSTAL DATA

#----------------------------------------------------------------------

data_VESTA_phase_1


_chemical_name_common                  'Na2 Si2 O5'
_cell_length_a                         12.32900
_cell_length_b                         4.84800
_cell_length_c                         8.13300
_cell_angle_alpha                      90
_cell_angle_beta                       104.24000
_cell_angle_gamma                      90
_space_group_name_H-M_alt              'P 21/a'
_space_group_IT_number                 14

loop_
_space_group_symop_operation_xyz
   'x, y, z'
   '-x, -y, -z'
   '-x+1/2, y+1/2, -z'
   'x+1/2, -y+1/2, z'

loop_
   _atom_site_label
   _atom_site_occupancy
   _atom_site_fract_x
   _atom_site_fract_y
   _atom_site_fract_z
   _atom_site_adp_type
   _atom_site_B_iso_or_equiv
   _atom_site_type_symbol
   Na1        1.0     0.443620      0.753310      0.379320     Biso  1.060186 Na
   Na2        1.0     0.472620      0.225180      0.137220     Biso  1.030056 Na
   Si1        1.0     0.182400      0.184220      0.027700     Biso  0.447678 Si
   Si2        1.0     0.276810      0.294800      0.402910     Biso  0.448616 Si
   O1         1.0     0.214620     -0.141260      0.015510     Biso  0.803835 O
   O2         1.0     0.267170      0.620250      0.453710     Biso  0.785310 O
   O3         1.0     0.180970      0.246140      0.225740     Biso  0.811775 O
   O4         1.0     0.400780      0.232050      0.391060     Biso  0.409620 O
   O5         1.0     0.063840      0.245000     -0.093310     Biso  0.804807 O

loop_
   _atom_site_aniso_label
   _atom_site_aniso_U_11
   _atom_site_aniso_U_22
   _atom_site_aniso_U_33
   _atom_site_aniso_U_12
   _atom_site_aniso_U_13
   _atom_site_aniso_U_23
   Na1	 0.01630  0.01180  0.01100 -0.00080  0.00110  0.00010
   Na2	 0.01290  0.01190  0.01510  0.00020  0.00490  0.00090
   Si1	 0.00650  0.00460  0.00570  0.00020  0.00110 -0.00020
   Si2	 0.00810  0.00410  0.00480  0.00020  0.00150 -0.00070
   O1	 0.01080  0.00580  0.01520  0.00210  0.00560 -0.00080
   O2	 0.01610  0.00600  0.00910 -0.00040  0.00570 -0.00240
   O3	 0.01030  0.01370  0.00620 -0.00010  0.00080 -0.00210
   O4	 0.00470  0.00570  0.00560  0.00080  0.00210 -0.00070
   O5	 0.01090  0.01120  0.00770  0.00100  0.00080  0.00090
