# Supplementary material for: Augmenting zero-Kelvin quantum mechanics with machine learning for the prediction of chemical reactions at high temperatures
Source: Nat Commun. 2021 Dec 1;12:7012. doi: 10.1038/s41467-021-27154-2 (PMC8636515; doi:10.1038/s41467-021-27154-2)
Supplement: Supplementary file 4 — Supplementary Software 1 [file 41467_2021_27154_MOESM4_ESM.zip › data_and_model_validation/experimental_structures/WO3.cif]

#======================================================================

# CRYSTAL DATA

#----------------------------------------------------------------------

data_VESTA_phase_1


_chemical_name_common                  'sm_isp_SD0541225-standardized_unitcell'
_cell_length_a                         7.29700
_cell_length_b                         7.53900
_cell_length_c                         10.51520
_cell_angle_alpha                      90
_cell_angle_beta                       133.02600
_cell_angle_gamma                      90
_space_group_name_H-M_alt              'P 2 1/c'
_space_group_IT_number                 14

loop_
_space_group_symop_operation_xyz
   'x, y, z'
   '-x, -y, -z'
   '-x, y+1/2, -z+1/2'
   'x, -y+1/2, z+1/2'

loop_
   _atom_site_label
   _atom_site_occupancy
   _atom_site_fract_x
   _atom_site_fract_y
   _atom_site_fract_z
   _atom_site_adp_type
   _atom_site_B_iso_or_equiv
   _atom_site_type_symbol
   Oy1        1.0    -0.002000      0.262000      0.286000     Biso  1.000000 O
   W(1)       1.0     0.028000      0.037000      0.282000     Biso  1.000000 W
   Ox1        1.0     0.206000      0.042000      0.211000     Biso  1.000000 O
   Ox2        1.0     0.225000      0.474000      0.218000     Biso  1.000000 O
   Oz2        1.0     0.286000      0.513000      0.007000     Biso  1.000000 O
   Oy2        1.0     0.519000      0.241000      0.230000     Biso  1.000000 O
   W(2)       1.0     0.534000      0.477000      0.284000     Biso  1.000000 W
   Oz1        1.0     0.716000      0.043000      0.008000     Biso  1.000000 O
