# Supplementary material for: Augmenting zero-Kelvin quantum mechanics with machine learning for the prediction of chemical reactions at high temperatures
Source: Nat Commun. 2021 Dec 1;12:7012. doi: 10.1038/s41467-021-27154-2 (PMC8636515; doi:10.1038/s41467-021-27154-2)
Supplement: Supplementary file 4 — Supplementary Software 1 [file 41467_2021_27154_MOESM4_ESM.zip › data_and_model_validation/experimental_structures/CuCrO2.vesta]

#VESTA_FORMAT_VERSION 3.3.0


CRYSTAL

TITLE
sm_isp_SD1819037-standardized_unitcell

GROUP
166 1 R -3 m
SYMOP
 0.000000  0.000000  0.000000  1  0  0   0  1  0   0  0  1   1
 0.000000  0.000000  0.000000 -1  0  0   0 -1  0   0  0 -1   1
 0.000000  0.000000  0.000000  0 -1  0   1 -1  0   0  0  1   1
 0.000000  0.000000  0.000000  0  1  0  -1  1  0   0  0 -1   1
 0.000000  0.000000  0.000000 -1  1  0  -1  0  0   0  0  1   1
 0.000000  0.000000  0.000000  1 -1  0   1  0  0   0  0 -1   1
 0.000000  0.000000  0.000000  0  1  0   1  0  0   0  0 -1   1
 0.000000  0.000000  0.000000  0 -1  0  -1  0  0   0  0  1   1
 0.000000  0.000000  0.000000  1 -1  0   0 -1  0   0  0 -1   1
 0.000000  0.000000  0.000000 -1  1  0   0  1  0   0  0  1   1
 0.000000  0.000000  0.000000 -1  0  0  -1  1  0   0  0 -1   1
 0.000000  0.000000  0.000000  1  0  0   1 -1  0   0  0  1   1
 0.666667  0.333333  0.333333  1  0  0   0  1  0   0  0  1   1
 0.666667  0.333333  0.333333 -1  0  0   0 -1  0   0  0 -1   1
 0.666667  0.333333  0.333333  0 -1  0   1 -1  0   0  0  1   1
 0.666667  0.333333  0.333333  0  1  0  -1  1  0   0  0 -1   1
 0.666667  0.333333  0.333333 -1  1  0  -1  0  0   0  0  1   1
 0.666667  0.333333  0.333333  1 -1  0   1  0  0   0  0 -1   1
 0.666667  0.333333  0.333333  0  1  0   1  0  0   0  0 -1   1
 0.666667  0.333333  0.333333  0 -1  0  -1  0  0   0  0  1   1
 0.666667  0.333333  0.333333  1 -1  0   0 -1  0   0  0 -1   1
 0.666667  0.333333  0.333333 -1  1  0   0  1  0   0  0  1   1
 0.666667  0.333333  0.333333 -1  0  0  -1  1  0   0  0 -1   1
 0.666667  0.333333  0.333333  1  0  0   1 -1  0   0  0  1   1
 0.333333  0.666667  0.666667  1  0  0   0  1  0   0  0  1   1
 0.333333  0.666667  0.666667 -1  0  0   0 -1  0   0  0 -1   1
 0.333333  0.666667  0.666667  0 -1  0   1 -1  0   0  0  1   1
 0.333333  0.666667  0.666667  0  1  0  -1  1  0   0  0 -1   1
 0.333333  0.666667  0.666667 -1  1  0  -1  0  0   0  0  1   1
 0.333333  0.666667  0.666667  1 -1  0   1  0  0   0  0 -1   1
 0.333333  0.666667  0.666667  0  1  0   1  0  0   0  0 -1   1
 0.333333  0.666667  0.666667  0 -1  0  -1  0  0   0  0  1   1
 0.333333  0.666667  0.666667  1 -1  0   0 -1  0   0  0 -1   1
 0.333333  0.666667  0.666667 -1  1  0   0  1  0   0  0  1   1
 0.333333  0.666667  0.666667 -1  0  0  -1  1  0   0  0 -1   1
 0.333333  0.666667  0.666667  1  0  0   1 -1  0   0  0  1   1
 -1.0 -1.0 -1.0  1 0 0  0 0 0  0 0 0
TRANM 0
 0.000000  0.000000  0.000000  1  0  0   0  1  0   0  0  1
LTRANSL
 -1
 0.000000  0.000000  0.000000  0.000000  0.000000  0.000000
LORIENT
 -1   0   0   0   0
 1.000000  0.000000  0.000000  1.000000  0.000000  0.000000
 0.000000  0.000000  1.000000  0.000000  0.000000  1.000000
LMATRIX
 1.000000  0.000000  0.000000  0.000000
 0.000000  1.000000  0.000000  0.000000
 0.000000  0.000000  1.000000  0.000000
 0.000000  0.000000  0.000000  1.000000
 0.000000  0.000000  0.000000
CELLP
  2.974800   2.974800  17.101601  90.000000  90.000000 120.000000
  0.000000   0.000000   0.000000   0.000000   0.000000   0.000000
STRUC
  1  O          O  1.0000   0.000000   0.000000   0.108300    6c      3m
                            0.000000   0.000000   0.000000  0.00
  2 Cr         Cr  1.0000   0.000000   0.000000   0.500000    3b     -3m
                            0.000000   0.000000   0.000000  0.00
  3 Cu         Cu  1.0000   0.000000   0.000000   0.000000    3a     -3m
                            0.000000   0.000000   0.000000  0.00
  0 0 0 0 0 0 0
THERI 0
  1          O  1.000000
  2         Cr  1.000000
  3         Cu  1.000000
  0 0 0
SHAPE
  0       0       0       0   0.000000  0   192   192   192   192
BOUND
       0        1         0        1         0        1
  0   0   0   0  0
SBOND
  1    Cr     O    0.00000    2.44293  0  1  1  0  1  0.250  2.000 127 127 127
  2    Cu     O    0.00000    2.47295  0  1  1  0  1  0.250  2.000 127 127 127
  0 0 0 0
SITET
  1          O  0.7400 254   3   0 254   3   0 204  0
  2         Cr  1.2900   0   0 158   0   0 158 204  0
  3         Cu  1.2800  34  71 220  34  71 220 204  0
  0 0 0 0 0 0
VECTR
 0 0 0 0 0
VECTT
 0 0 0 0 0
SPLAN
  0   0   0   0
LBLAT
 -1
LBLSP
 -1
DLATM
 -1
DLBND
 -1
DLPLY
 -1
PLN2D
  0   0   0   0

CRYSTAL

TITLE
sm_isp_SD1819037-published_cell

GROUP
166 1 R -3 m
SYMOP
 0.000000  0.000000  0.000000  1  0  0   0  1  0   0  0  1   1
 0.000000  0.000000  0.000000 -1  0  0   0 -1  0   0  0 -1   1
 0.000000  0.000000  0.000000  0 -1  0   1 -1  0   0  0  1   1
 0.000000  0.000000  0.000000  0  1  0  -1  1  0   0  0 -1   1
 0.000000  0.000000  0.000000 -1  1  0  -1  0  0   0  0  1   1
 0.000000  0.000000  0.000000  1 -1  0   1  0  0   0  0 -1   1
 0.000000  0.000000  0.000000  0  1  0   1  0  0   0  0 -1   1
 0.000000  0.000000  0.000000  0 -1  0  -1  0  0   0  0  1   1
 0.000000  0.000000  0.000000  1 -1  0   0 -1  0   0  0 -1   1
 0.000000  0.000000  0.000000 -1  1  0   0  1  0   0  0  1   1
 0.000000  0.000000  0.000000 -1  0  0  -1  1  0   0  0 -1   1
 0.000000  0.000000  0.000000  1  0  0   1 -1  0   0  0  1   1
 0.666667  0.333333  0.333333  1  0  0   0  1  0   0  0  1   1
 0.666667  0.333333  0.333333 -1  0  0   0 -1  0   0  0 -1   1
 0.666667  0.333333  0.333333  0 -1  0   1 -1  0   0  0  1   1
 0.666667  0.333333  0.333333  0  1  0  -1  1  0   0  0 -1   1
 0.666667  0.333333  0.333333 -1  1  0  -1  0  0   0  0  1   1
 0.666667  0.333333  0.333333  1 -1  0   1  0  0   0  0 -1   1
 0.666667  0.333333  0.333333  0  1  0   1  0  0   0  0 -1   1
 0.666667  0.333333  0.333333  0 -1  0  -1  0  0   0  0  1   1
 0.666667  0.333333  0.333333  1 -1  0   0 -1  0   0  0 -1   1
 0.666667  0.333333  0.333333 -1  1  0   0  1  0   0  0  1   1
 0.666667  0.333333  0.333333 -1  0  0  -1  1  0   0  0 -1   1
 0.666667  0.333333  0.333333  1  0  0   1 -1  0   0  0  1   1
 0.333333  0.666667  0.666667  1  0  0   0  1  0   0  0  1   1
 0.333333  0.666667  0.666667 -1  0  0   0 -1  0   0  0 -1   1
 0.333333  0.666667  0.666667  0 -1  0   1 -1  0   0  0  1   1
 0.333333  0.666667  0.666667  0  1  0  -1  1  0   0  0 -1   1
 0.333333  0.666667  0.666667 -1  1  0  -1  0  0   0  0  1   1
 0.333333  0.666667  0.666667  1 -1  0   1  0  0   0  0 -1   1
 0.333333  0.666667  0.666667  0  1  0   1  0  0   0  0 -1   1
 0.333333  0.666667  0.666667  0 -1  0  -1  0  0   0  0  1   1
 0.333333  0.666667  0.666667  1 -1  0   0 -1  0   0  0 -1   1
 0.333333  0.666667  0.666667 -1  1  0   0  1  0   0  0  1   1
 0.333333  0.666667  0.666667 -1  0  0  -1  1  0   0  0 -1   1
 0.333333  0.666667  0.666667  1  0  0   1 -1  0   0  0  1   1
 -1.0 -1.0 -1.0  1 0 0  0 0 0  0 0 0
TRANM 0
 0.000000  0.000000  0.000000  1  0  0   0  1  0   0  0  1
LTRANSL
 -1
 0.000000  0.000000  0.000000  0.000000  0.000000  0.000000
LORIENT
 -1   0   0   0   0
 1.000000  0.000000  0.000000  1.000000  0.000000  0.000000
 0.000000  0.000000  1.000000  0.000000  0.000000  1.000000
LMATRIX
 1.000000  0.000000  0.000000  0.000000
 0.000000  1.000000  0.000000  0.000000
 0.000000  0.000000  1.000000  0.000000
 0.000000  0.000000  0.000000  1.000000
 0.000000  0.000000  0.000000
CELLP
  2.974800   2.974800  17.101601  90.000000  90.000000 120.000000
  0.000100   0.000100   0.000500   0.000000   0.000000   0.000000
STRUC
  1 Cu         Cu  1.0000   0.000000   0.000000   0.000000    0         
                            0.000000   0.000000   0.000000  0.00
  2 Cr         Cr  1.0000   0.000000   0.000000   0.500000    0         
                            0.000000   0.000000   0.000000  0.00
  3  O          O  1.0000   0.000000   0.000000   0.108300    0         
                            0.000000   0.000000   0.000400  0.00
  0 0 0 0 0 0 0
THERI 0
  1         Cu  1.000000
  2         Cr  1.000000
  3          O  1.000000
  0 0 0
SHAPE
  0       0       0       0   0.000000  0   192   192   192   192
BOUND
       0        1         0        1         0        1
  0   0   0   0  0
SBOND
  1    Cr     O    0.00000    2.44293  0  1  1  0  1  0.250  2.000 127 127 127
  2    Cu     O    0.00000    2.47295  0  1  1  0  1  0.250  2.000 127 127 127
  3     O     O    0.00000    1.70000  0  1  0  0  1  0.250  2.000 127 127 127
  0 0 0 0
SITET
  1         Cu  1.2800  34  71 220  34  71 220 204  0
  2         Cr  1.2900   0   0 158   0   0 158 204  0
  3          O  0.7400 254   3   0 254   3   0 204  0
  0 0 0 0 0 0
VECTR
 0 0 0 0 0
VECTT
 0 0 0 0 0
SPLAN
  0   0   0   0
LBLAT
 -1
LBLSP
 -1
DLATM
 -1
DLBND
 -1
DLPLY
 -1
PLN2D
  0   0   0   0

CRYSTAL

TITLE
sm_isp_SD1819037-niggli_reduced_cell

GROUP
1 1 P 1
SYMOP
 0.000000  0.000000  0.000000  1  0  0   0  1  0   0  0  1   1
 -1.0 -1.0 -1.0  0 0 0  0 0 0  0 0 0
TRANM 0
 0.000000  0.000000  0.000000  1  0  0   0  1  0   0  0  1
LTRANSL
 -1
 0.000000  0.000000  0.000000  0.000000  0.000000  0.000000
LORIENT
 -1   0   0   0   0
 1.000000  0.000000  0.000000  1.000000  0.000000  0.000000
 0.000000  0.000000  1.000000  0.000000  0.000000  1.000000
LMATRIX
 1.000000  0.000000  0.000000  0.000000
 0.000000  1.000000  0.000000  0.000000
 0.000000  0.000000  1.000000  0.000000
 0.000000  0.000000  0.000000  1.000000
 0.000000  0.000000  0.000000
CELLP
  2.974800   2.974800   5.953600  75.532997  75.532997  60.000000
  0.000000   0.000000   0.000000   0.000000   0.000000   0.000000
STRUC
  0 0 0 0 0 0 0
THERI 0
  0 0 0
SHAPE
  0       0       0       0   0.000000  0   192   192   192   192
BOUND
       0        1         0        1         0        1
  0   0   0   0  0
SBOND
  0 0 0 0
SITET
  0 0 0 0 0 0
VECTR
 0 0 0 0 0
VECTT
 0 0 0 0 0
SPLAN
  0   0   0   0
LBLAT
 -1
LBLSP
 -1
DLATM
 -1
DLBND
 -1
DLPLY
 -1
PLN2D
  0   0   0   0
ATOMT
  1          O  0.7400 254   3   0 254   3   0 204
  2         Cr  1.2900   0   0 158   0   0 158 204
  3         Cu  1.2800  34  71 220  34  71 220 204
  0 0 0 0 0 0
SCENE
 0.995540  0.046360 -0.082168  0.000000
 0.071362  0.199660  0.977263  0.000000
 0.061711 -0.978768  0.195461  0.000000
 0.000000  0.000000  0.000000  1.000000
  0.000   0.000
  0.000
  1.000
HBOND 0 2

STYLE
DISPF 37753794
MODEL   0  1  0
SURFS   0  1  1
SECTS  96  1
FORMS   0  1
ATOMS   0  0  1
BONDS   1
POLYS   1
VECTS 1.000000
FORMP
  1  1.0   0   0   0
ATOMP
 24  24   0  50  2.0   0
BONDP
  1  16  0.250  2.000 127 127 127
POLYP
 204 1  1.000 180 180 180
ISURF
  0   0   0   0
TEX3P
  1  0.00000E+00  1.00000E+00
SECTP
  1  0.00000E+00  1.00000E+00  0.00000E+00
HKLPP
 192 1  1.000 255   0 255
UCOLP
   0   1  1.000   0   0   0
COMPS 1
LABEL 1    12  1.000 0
PROJT 0  0.962
BKGRC
 255 255 255
DPTHQ 1 -0.5000  3.5000
LIGHT0 1
 1.000000  0.000000  0.000000  0.000000
 0.000000  1.000000  0.000000  0.000000
 0.000000  0.000000  1.000000  0.000000
 0.000000  0.000000  0.000000  1.000000
 0.000000  0.000000 20.000000  0.000000
 0.000000  0.000000 -1.000000
  26  26  26 255
 179 179 179 255
 255 255 255 255
LIGHT1
 1.000000  0.000000  0.000000  0.000000
 0.000000  1.000000  0.000000  0.000000
 0.000000  0.000000  1.000000  0.000000
 0.000000  0.000000  0.000000  1.000000
 0.000000  0.000000 20.000000  0.000000
 0.000000  0.000000 -1.000000
   0   0   0   0
   0   0   0   0
   0   0   0   0
LIGHT2
 1.000000  0.000000  0.000000  0.000000
 0.000000  1.000000  0.000000  0.000000
 0.000000  0.000000  1.000000  0.000000
 0.000000  0.000000  0.000000  1.000000
 0.000000  0.000000 20.000000  0.000000
 0.000000  0.000000 -1.000000
   0   0   0   0
   0   0   0   0
   0   0   0   0
LIGHT3
 1.000000  0.000000  0.000000  0.000000
 0.000000  1.000000  0.000000  0.000000
 0.000000  0.000000  1.000000  0.000000
 0.000000  0.000000  0.000000  1.000000
 0.000000  0.000000 20.000000  0.000000
 0.000000  0.000000 -1.000000
   0   0   0   0
   0   0   0   0
   0   0   0   0
ATOMM
 204 204 204 255
  25.600
BONDM
 255 255 255 255
 128.000
POLYM
 255 255 255 255
 128.000
SURFM
   0   0   0 255
 128.000
FORMM
 255 255 255 255
 128.000
HKLPM
 255 255 255 255
 128.000
