# Supplementary material for: Augmenting zero-Kelvin quantum mechanics with machine learning for the prediction of chemical reactions at high temperatures
Source: Nat Commun. 2021 Dec 1;12:7012. doi: 10.1038/s41467-021-27154-2 (PMC8636515; doi:10.1038/s41467-021-27154-2)
Supplement: Supplementary file 4 — Supplementary Software 1 [file 41467_2021_27154_MOESM4_ESM.zip › data_and_model_validation/experimental_structures/WO2.cif]

#======================================================================

# CRYSTAL DATA

#----------------------------------------------------------------------

data_VESTA_phase_1


_chemical_name_common                  'sm_isp_SD0542420-standardized_unitcell'
_cell_length_a                         5.57380
_cell_length_b                         4.89600
_cell_length_c                         5.66300
_cell_angle_alpha                      90
_cell_angle_beta                       120.65700
_cell_angle_gamma                      90
_space_group_name_H-M_alt              'P 2 1/c'
_space_group_IT_number                 14

loop_
_space_group_symop_operation_xyz
   'x, y, z'
   '-x, -y, -z'
   '-x, y+1/2, -z+1/2'
   'x, -y+1/2, z+1/2'

loop_
   _atom_site_label
   _atom_site_occupancy
   _atom_site_fract_x
   _atom_site_fract_y
   _atom_site_fract_z
   _atom_site_adp_type
   _atom_site_B_iso_or_equiv
   _atom_site_type_symbol
   O(2)       1.0     0.110000      0.297600      0.408600     Biso  1.000000 O
   W          1.0     0.272200      0.010200      0.283300     Biso  1.000000 W
   O(1)       1.0     0.611900      0.218600      0.378500     Biso  1.000000 O
