# Supplementary material for: Augmenting zero-Kelvin quantum mechanics with machine learning for the prediction of chemical reactions at high temperatures
Source: Nat Commun. 2021 Dec 1;12:7012. doi: 10.1038/s41467-021-27154-2 (PMC8636515; doi:10.1038/s41467-021-27154-2)
Supplement: Supplementary file 4 — Supplementary Software 1 [file 41467_2021_27154_MOESM4_ESM.zip › data_and_model_validation/experimental_structures/MgSiO3.cif]

#======================================================================

# CRYSTAL DATA

#----------------------------------------------------------------------

data_VESTA_phase_1


_chemical_name_common                  'Mg Si O3'
_cell_length_a                         4.77540
_cell_length_b                         4.92920
_cell_length_c                         6.89690
_cell_angle_alpha                      90
_cell_angle_beta                       90
_cell_angle_gamma                      90
_space_group_name_H-M_alt              'P b n m'
_space_group_IT_number                 62

loop_
_space_group_symop_operation_xyz
   'x, y, z'
   '-x, -y, -z'
   'x+1/2, -y+1/2, -z'
   '-x+1/2, y+1/2, z'
   '-x, -y, z+1/2'
   'x, y, -z+1/2'
   '-x+1/2, y+1/2, -z+1/2'
   'x+1/2, -y+1/2, z+1/2'

loop_
   _atom_site_label
   _atom_site_occupancy
   _atom_site_fract_x
   _atom_site_fract_y
   _atom_site_fract_z
   _atom_site_adp_type
   _atom_site_B_iso_or_equiv
   _atom_site_type_symbol
   Mg         1.0     0.514100      0.556000      0.250000     Biso  0.457686 Mg
   Si         1.0     0.500000      0.000000      0.500000     Biso  0.250030 Si
   O1         1.0     0.102800      0.466000      0.250000     Biso  0.324249 O
   O2         1.0     0.196100      0.201400      0.553100     Biso  0.344778 O

loop_
   _atom_site_aniso_label
   _atom_site_aniso_U_11
   _atom_site_aniso_U_22
   _atom_site_aniso_U_33
   _atom_site_aniso_U_12
   _atom_site_aniso_U_13
   _atom_site_aniso_U_23
   Mg	 0.00555  0.00565  0.00619  0.00052  0.00000  0.00000
   Si	 0.00342  0.00367  0.00241 -0.00005  0.00003 -0.00016
   O1	 0.00434  0.00581  0.00217  0.00013  0.00000  0.00000
   O2	 0.00430  0.00449  0.00431  0.00083  0.00048  0.00083
