# Supplementary material for: Augmenting zero-Kelvin quantum mechanics with machine learning for the prediction of chemical reactions at high temperatures
Source: Nat Commun. 2021 Dec 1;12:7012. doi: 10.1038/s41467-021-27154-2 (PMC8636515; doi:10.1038/s41467-021-27154-2)
Supplement: Supplementary file 4 — Supplementary Software 1 [file 41467_2021_27154_MOESM4_ESM.zip › data_and_model_validation/experimental_structures/Fe2O3.cif]

#======================================================================

# CRYSTAL DATA

#----------------------------------------------------------------------

data_VESTA_phase_1


_chemical_name_common                  'Fe2 O3'
_cell_length_a                         5.03800
_cell_length_b                         5.03800
_cell_length_c                         13.77200
_cell_angle_alpha                      90
_cell_angle_beta                       90
_cell_angle_gamma                      120
_space_group_name_H-M_alt              'R -3 c'
_space_group_IT_number                 167

loop_
_space_group_symop_operation_xyz
   'x, y, z'
   '-x, -y, -z'
   '-y, x-y, z'
   'y, -x+y, -z'
   '-x+y, -x, z'
   'x-y, x, -z'
   'y, x, -z+1/2'
   '-y, -x, z+1/2'
   'x-y, -y, -z+1/2'
   '-x+y, y, z+1/2'
   '-x, -x+y, -z+1/2'
   'x, x-y, z+1/2'
   'x+2/3, y+1/3, z+1/3'
   '-x+2/3, -y+1/3, -z+1/3'
   '-y+2/3, x-y+1/3, z+1/3'
   'y+2/3, -x+y+1/3, -z+1/3'
   '-x+y+2/3, -x+1/3, z+1/3'
   'x-y+2/3, x+1/3, -z+1/3'
   'y+2/3, x+1/3, -z+5/6'
   '-y+2/3, -x+1/3, z+5/6'
   'x-y+2/3, -y+1/3, -z+5/6'
   '-x+y+2/3, y+1/3, z+5/6'
   '-x+2/3, -x+y+1/3, -z+5/6'
   'x+2/3, x-y+1/3, z+5/6'
   'x+1/3, y+2/3, z+2/3'
   '-x+1/3, -y+2/3, -z+2/3'
   '-y+1/3, x-y+2/3, z+2/3'
   'y+1/3, -x+y+2/3, -z+2/3'
   '-x+y+1/3, -x+2/3, z+2/3'
   'x-y+1/3, x+2/3, -z+2/3'
   'y+1/3, x+2/3, -z+1/6'
   '-y+1/3, -x+2/3, z+1/6'
   'x-y+1/3, -y+2/3, -z+1/6'
   '-x+y+1/3, y+2/3, z+1/6'
   '-x+1/3, -x+y+2/3, -z+1/6'
   'x+1/3, x-y+2/3, z+1/6'

loop_
   _atom_site_label
   _atom_site_occupancy
   _atom_site_fract_x
   _atom_site_fract_y
   _atom_site_fract_z
   _atom_site_adp_type
   _atom_site_B_iso_or_equiv
   _atom_site_type_symbol
   Fe         1.0     0.000000      0.000000      0.355300     Biso  0.479794 Fe
   O          1.0     0.305900      0.000000      0.250000     Biso  0.485146 O

loop_
   _atom_site_aniso_label
   _atom_site_aniso_U_11
   _atom_site_aniso_U_22
   _atom_site_aniso_U_33
   _atom_site_aniso_U_12
   _atom_site_aniso_U_13
   _atom_site_aniso_U_23
   Fe	 0.00772  0.00772  0.00279  0.00386  0.00000  0.00000
   O	 0.00656  0.00800  0.00442  0.00405  0.00177  0.00365
