# Supplementary material for: Augmenting zero-Kelvin quantum mechanics with machine learning for the prediction of chemical reactions at high temperatures
Source: Nat Commun. 2021 Dec 1;12:7012. doi: 10.1038/s41467-021-27154-2 (PMC8636515; doi:10.1038/s41467-021-27154-2)
Supplement: Supplementary file 4 — Supplementary Software 1 [file 41467_2021_27154_MOESM4_ESM.zip › data_and_model_validation/experimental_structures/MgTi2O5.cif]

data_image0
_cell_length_a       9.7131
_cell_length_b       10.019
_cell_length_c       3.7363
_cell_angle_alpha    90
_cell_angle_beta     90
_cell_angle_gamma    90

_symmetry_space_group_name_H-M    "P 1"
_symmetry_int_tables_number       1

loop_
  _symmetry_equiv_pos_as_xyz
  'x, y, z'

loop_
  _atom_site_label
  _atom_site_occupancy
  _atom_site_fract_x
  _atom_site_fract_y
  _atom_site_fract_z
  _atom_site_thermal_displace_type
  _atom_site_B_iso_or_equiv
  _atom_site_type_symbol
  Mg1      1.0000 0.80520  0.25000  0.00000  Biso   1.000  Mg
  Mg2      1.0000 0.19480  0.75000  0.00000  Biso   1.000  Mg
  Mg3      1.0000 0.30520  0.25000  0.50000  Biso   1.000  Mg
  Mg4      1.0000 0.69480  0.75000  0.50000  Biso   1.000  Mg
  Ti1      1.0000 0.13350  0.43320  0.00000  Biso   1.000  Ti
  Ti2      1.0000 0.86650  0.56680  0.00000  Biso   1.000  Ti
  Ti3      1.0000 0.86650  0.93320  0.00000  Biso   1.000  Ti
  Ti4      1.0000 0.13350  0.06680  0.00000  Biso   1.000  Ti
  Ti5      1.0000 0.63350  0.43320  0.50000  Biso   1.000  Ti
  Ti6      1.0000 0.36650  0.56680  0.50000  Biso   1.000  Ti
  Ti7      1.0000 0.36650  0.93320  0.50000  Biso   1.000  Ti
  Ti8      1.0000 0.63350  0.06680  0.50000  Biso   1.000  Ti
  O1       1.0000 0.21880  0.25000  0.00000  Biso   1.000  O
  O2       1.0000 0.78120  0.75000  0.00000  Biso   1.000  O
  O3       1.0000 0.71880  0.25000  0.50000  Biso   1.000  O
  O4       1.0000 0.28120  0.75000  0.50000  Biso   1.000  O
  O5       1.0000 0.04590  0.88650  0.00000  Biso   1.000  O
  O6       1.0000 0.95410  0.11350  0.00000  Biso   1.000  O
  O7       1.0000 0.95410  0.38650  0.00000  Biso   1.000  O
  O8       1.0000 0.04590  0.61350  0.00000  Biso   1.000  O
  O9       1.0000 0.54590  0.88650  0.50000  Biso   1.000  O
  O10      1.0000 0.45410  0.11350  0.50000  Biso   1.000  O
  O11      1.0000 0.45410  0.38650  0.50000  Biso   1.000  O
  O12      1.0000 0.54590  0.61350  0.50000  Biso   1.000  O
  O13      1.0000 0.31360  0.93740  0.00000  Biso   1.000  O
  O14      1.0000 0.68640  0.06260  0.00000  Biso   1.000  O
  O15      1.0000 0.68640  0.43740  0.00000  Biso   1.000  O
  O16      1.0000 0.31360  0.56260  0.00000  Biso   1.000  O
  O17      1.0000 0.81360  0.93740  0.50000  Biso   1.000  O
  O18      1.0000 0.18640  0.06260  0.50000  Biso   1.000  O
  O19      1.0000 0.18640  0.43740  0.50000  Biso   1.000  O
  O20      1.0000 0.81360  0.56260  0.50000  Biso   1.000  O
