# Supplementary material for: Augmenting zero-Kelvin quantum mechanics with machine learning for the prediction of chemical reactions at high temperatures
Source: Nat Commun. 2021 Dec 1;12:7012. doi: 10.1038/s41467-021-27154-2 (PMC8636515; doi:10.1038/s41467-021-27154-2)
Supplement: Supplementary file 4 — Supplementary Software 1 [file 41467_2021_27154_MOESM4_ESM.zip › data_and_model_validation/6_train_test_split.py]

# Copyright (c) 2021 Jose A. Garrido Torres

import os
import numpy as np
import pandas as pd
from catlearn.regression.gaussian_process import GaussianProcess
from sklearn.metrics import mean_absolute_error
import matplotlib
import matplotlib.pyplot as plt
import seaborn as sns
font = {'family': 'Arial', 'size': 13.}
matplotlib.rc('font', **font)

df_exp = pd.read_csv('data/oxides_experimental_table.csv', index_col=0)
df_calc = pd.read_csv('data/oxides_calculated_table.csv', index_col=0)

# Ratio oxygen metal.
ratio_O_M = df_calc['Ratio M oxygen']
ratio_O_M2 = df_calc['Ratio M2 oxygen']

df_calc['Ratio metal oxygen (mean)'] = np.mean([ratio_O_M, ratio_O_M2], axis=0)
df_calc['Ratio metal oxygen (var)'] = np.var([ratio_O_M, ratio_O_M2], axis=0)

# Volume.
V_M = df_calc['Volume of M (per unit formula)']
V_M2 = df_calc['Volume of M2 (per unit formula)']
V_MO = df_calc['Volume of MO (per unit formula)']

df_calc['Volume M (mean)'] = np.mean([V_M, V_M2], axis=0)
df_calc['Volume M (var)'] = np.var([V_M, V_M2], axis=0)
df_calc['Volume MO'] = V_MO

df_calc['Difference Volume (M-MO) (mean)'] = \
                        np.mean([V_MO - V_M, V_MO - V_M2], axis=0)
df_calc['Difference Volume (M-MO) (var)'] = \
                        np.var([V_MO - V_M, V_MO - V_M2], axis=0)

# Density.
dens_M = df_calc['Density of M']
dens_M2 = df_calc['Density of M2']
dens_MO = df_calc['Density of MO']

df_calc['Density M (mean)'] = np.mean([dens_M, dens_M2], axis=0)
df_calc['Density M (var)'] = np.var([dens_M, dens_M2], axis=0)
df_calc['Density MO'] = dens_MO

df_calc['Difference Density (M-MO) (mean)'] = \
                        np.mean([dens_MO - dens_M, dens_MO - dens_M2], axis=0)
df_calc['Difference Density (M-MO) (var)'] = \
                        np.var([dens_MO - dens_M, dens_MO - dens_M2], axis=0)


# Bulk modulus.
B_M = df_calc['Bulk modulus of M (GPa)']
B_M2 = df_calc['Bulk modulus of M2 (GPa)']
B_MO = df_calc['Bulk modulus of MO (GPa)']

df_calc['Bulk modulus M (mean)'] = np.mean([B_M, B_M2], axis=0)
df_calc['Bulk modulus M (var)'] = np.var([B_M, B_M2], axis=0)
df_calc['Bulk modulus MO'] = B_MO
df_calc['Difference Bulk modulus (M-MO) (mean)'] = \
                        np.mean([B_MO - B_M, B_MO - B_M2], axis=0)
df_calc['Difference Bulk modulus (M-MO) (var)'] = \
                        np.var([B_MO - B_M, B_MO - B_M2], axis=0)

# Mass.
mass_M = df_calc['Mass of M']
mass_M2 = df_calc['Mass of M2']
df_calc['Mass M (mean)'] = np.mean([mass_M, mass_M2], axis=0)
df_calc['Mass M (var)'] = np.var([mass_M, mass_M2], axis=0)

# Center mass.
cmass_M = df_calc['Center of mass of M']
cmass_M2 = df_calc['Center of mass of M2']

df_calc['Center of mass M (mean)'] = np.mean([cmass_M, cmass_M2], axis=0)
df_calc['Center of mass M (var)'] = np.var([cmass_M, cmass_M2], axis=0)
df_calc['Center of mass MO'] = df_calc['Center of mass of MO']

# Atomic number:
Z_M = df_calc['Atomic number M']
Z_M2 = df_calc['Atomic number M2']
df_calc['Atomic number (mean)'] = np.mean([Z_M, Z_M2], axis=0)
df_calc['Atomic number (var)'] = np.var([Z_M, Z_M2], axis=0)

# Electronegativity:
electroneg_M = df_calc['Electronegativity M']
electroneg_M2 = df_calc['Electronegativity M2']
df_calc['Electronegativity (mean)'] = np.mean([electroneg_M, electroneg_M2], axis=0)
df_calc['Electronegativity (var)'] = np.var([electroneg_M, electroneg_M2], axis=0)

# Ionic character:
ion_M = df_calc['Ionic character M']
ion_M2 = df_calc['Ionic character M2']
df_calc['Ionic character (mean)'] = np.mean([ion_M, ion_M2], axis=0)
df_calc['Ionic character (var)'] = np.var([ion_M, ion_M2], axis=0)


all_species = df_calc.index

selected_features = [
                    'Ratio metal oxygen (mean)',
                    'Average oxidation state',
                    'Atomic number (mean)',
                    'Electronegativity (mean)',
                    'Ionic character (mean)',
                    'Volume M (mean)',
                    'Volume MO',
                    'Difference Volume (M-MO) (mean)',
                    'Center of mass M (mean)',
                    'Center of mass MO',
                    'Mass M (mean)',
                    'Mass of MO',
                    'Mass of MO (only metals)',
                    'Density M (mean)',
                    'Density MO',
                    'Difference Density (M-MO) (mean)',
                    'Bulk modulus M (mean)',
                    'Bulk modulus MO',
                    'Difference Bulk modulus (M-MO) (mean)',
                    'Formation energy (kJ/mol)'
                    ]

# Predict slope using bulk modulus.
X = []
y = []
labels = []

for species in all_species:
    labels.append(species)
    features_x = []
    y.append([df_exp['dS0'][species]])
    for feature in selected_features:
        features_x.append(df_calc[feature][species])
    X.append(features_x)


def get_mae_test_train_split(X, y, labels, test_size, random_seed):
    from sklearn.model_selection import train_test_split
    train_x, test_x, train_y, test_y, = train_test_split(X, y,
                                                        test_size=test_size,
                                                        random_state=random_seed)
    train_labels, test_labels = train_test_split(labels,
                                                 test_size=test_size,
                                                 random_state=random_seed)

    # Setup the kernel.
    kernel = [
              {'type': 'gaussian', 'width': 1., 'scaling': 1.},
              {'type': 'linear', 'scaling': 1., 'constant': 1.},
              ]

    # Train the GP model.
    gp = GaussianProcess(kernel_list=kernel, regularization=1e-3,
                         regularization_bounds=(1e-3, 1e-1),
                         train_fp=train_x, train_target=train_y,
                         optimize_hyperparameters=False,
                         scale_data=True)
    gp.optimize_hyperparameters(global_opt=False,
                                algomin='TNC',
                                eval_jac=True)

    # Get the predictions.
    prediction = gp.predict(test_fp=test_x, uncertainty=True)
    pred = prediction['prediction']
    unc = prediction['uncertainty'] * 2

    total_predictions = pred
    total_uncertainties = unc

    # Plots.
    dH0_CO = df_exp['dH0']['CO_NIST']
    dS0_CO = df_exp['dS0']['CO_NIST']

    T_reds_pred = []
    T_reds_expt = []
    slopes_expt = []
    slopes_pred = []
    for species in range(0, len(total_predictions)):
        label_i = test_labels[species]
        dH0_calc = df_calc['Formation energy (kJ/mol)'][label_i]
        dS0_calc = total_predictions[species]
        T_red_calc = -(dH0_CO - dH0_calc)/(dS0_CO - dS0_calc)
        T_reds_pred.append(T_red_calc[0])
        T_red_expt = df_exp['Reduction temperature (K)'][label_i]
        T_reds_expt.append(T_red_expt)
        slopes_pred.append(total_predictions[species])
        slopes_expt.append(df_exp['dS0'][label_i])
    mae_red_T = mean_absolute_error(y_true=T_reds_expt, y_pred=T_reds_pred)
    mae_slopes = mean_absolute_error(y_true=slopes_expt, y_pred=slopes_pred)
    results = {'mae_red_T': mae_red_T, 'mae_slopes': mae_slopes,
               'train_size': len(train_y),
               'test_size': len(test_y)}
    return results


df = pd.DataFrame(data=[])

for ts in [0.01, 0.05, 0.10, 0.15, 0.20]:
    for rs in range(200, 200+38):
        results = get_mae_test_train_split(X, y, labels,
                                           test_size=ts, random_seed=rs)
        df_entry = [[rs,
                     results['mae_red_T'], results['mae_slopes'],
                     str(results['test_size']) + '/' + str(results['train_size']),
                     'dS0']]
        df = df.append(df_entry, ignore_index=True)
df = df.rename(columns={0: 'random_seed'})
df = df.rename(columns={1: 'mae_red_T'})
df = df.rename(columns={2: 'mae_slopes'})
df = df.rename(columns={3: 'test_split_ratio'})
df = df.rename(columns={4: 'training_target'})

sns.set(style="whitegrid")

# Plot MAE for reduction temperatures.
plt.figure(figsize=(4.5, 6.5))
ax = sns.boxplot(x="test_split_ratio", y="mae_red_T", data=df, palette="Set3",
                 linewidth=0.8)
ax = sns.swarmplot(x="test_split_ratio", y="mae_red_T", data=df, color="white",
                   edgecolor='black', size=5.0, linewidth=0.8)
plt.ylim(0, 180)
plt.xlabel('Test/train split ratio')
plt.ylabel('MAE temperature (K)')
if not os.path.exists('./plots/paper/Supporting'):
    os.makedirs('./plots/paper/Supporting')
plt.savefig('./plots/paper/Supporting/Test_train_split_redT.svg')
plt.show()

# Plot MAE for slopes.
plt.figure(figsize=(4.5, 6.5))
ax = sns.boxplot(x="test_split_ratio", y="mae_slopes", data=df,
                 palette="Set3", linewidth=0.8)
ax = sns.swarmplot(x="test_split_ratio", y="mae_slopes", data=df,
                   color="white", edgecolor='black', size=5.0, linewidth=0.8)
plt.xlabel('Test/train split ratio')
plt.ylabel('MAE temperature (kJ/mol K)')
plt.savefig('./plots/paper/Supporting/Test_train_split_slopes.svg')
plt.show()
