# Supplementary material for: Augmenting zero-Kelvin quantum mechanics with machine learning for the prediction of chemical reactions at high temperatures
Source: Nat Commun. 2021 Dec 1;12:7012. doi: 10.1038/s41467-021-27154-2 (PMC8636515; doi:10.1038/s41467-021-27154-2)
Supplement: Supplementary file 4 — Supplementary Software 1 [file 41467_2021_27154_MOESM4_ESM.zip › data_and_model_validation/data/oxides_ml_slopes_table.csv]

	Predicted slopes	Predicted reduction temperature (K)	Uncertainty slopes	Uncertainty reduction temperature (K)	Predicted ideal reduction temperature (K)Uncertainty ideal slopes	Predicted ideal reduction temperature (K)	Uncertainty ideal slopes
Mg2SiO4	0.19635223671066743	2278.5304633058972	0.009635792989319568	57.505548567269216		2339.826090801822	59.05252752616116
MgTiO3	0.1979489127517948	2205.3032734400713	0.03318387709871039	179.83041775773563		2223.0892343928044	181.28076557468853
MgTi2O5	0.18278771054966633	2177.2996103084242	0.013699176898713413	80.11695323060076		2181.894560809286	80.28603121721835
Al2MgO4	0.2255006932368036	2286.4520282508615	0.021608163493386512	116.82180828430273		2320.4736576562223	118.56007710376844
AlLiO2	0.21635554008611052	2460.320533053819	0.01030077264843474	62.96990423644047		2469.7705736174953	63.2117703434501
AlNaO2	0.2140312991380757	2290.5201394991454	0.009641107386633688	55.27954506607102		2337.823728495307	56.42117260935538
Al2SiO5	0.19994705863676285	2122.1015078699056	0.014322055626149566	77.91479300452261		2153.214948343028	79.05714989232047
Li2SiO3	0.2195291066376589	2170.923262299431	0.008338578486818701	44.8438428555437		2211.892194227276	45.69012073981412
Li2Si2O5	0.1958929597771446	2102.619337549072	0.024583553260993166	130.43589091664217		2156.7960600839083	133.79674133049411
Li2TiO3	0.21207980856333764	2300.4365386290606	0.02055090383405462	115.74792603105652		2289.236044555944	115.18436605549687
Na2SiO3	0.19889455692295696	2083.807135719373	0.013679076073425958	73.39297284836766		2175.5232295953706	76.62327025555851
Na2Si2O5	0.20205733636638734	1961.1262722043907	0.016576539741434384	82.41671792955344		2014.1766696182267	84.64617133175193
LiFeO2	0.20095291896869877	1404.087307425708	0.028100152942349115	97.45310917128722		1285.6311677765805	89.23145582524239
LiFe5O8	0.1616655605689687	1058.4960319262	0.03722107191716562	105.14762674536053		1071.5677830768605	106.44613289884774
Al2O3	0.20433634827705272	2374.320268356045	0.029816297844053083	172.68307969187526		2371.1374230956444	172.45159300952946
CoO	0.14393243749030862	720.6162459102693	0.014676264134138117	31.624983326113124		836.2283905200419	36.69874091391455
CuO	0.15088255290158883	382.561162261981	0.017306584640464594	19.24669448841223		249.0938907996122	12.531941263464972
Cu2O	0.1643692864665197	260.5741590742676	0.04322268056396773	29.375808857813126		333.2866152173167	37.57304230885359
FeO	0.16293837065560338	949.8148287100687	0.012485039246495511	33.76247448691913		928.0569962191397	32.98906240473127
Fe2O3	0.15561892464206864	1110.907759736018	0.017061477999952567	54.38824808291088		963.6389796978013	47.178206679032655
Li2O	0.25733822456893074	2249.550684031376	0.038180473761910916	182.22758909142158		2265.688907308387	183.5348854954832
Na2O	0.2646471297589613	1425.9271114356027	0.018150616006107213	56.43496408551232		1406.216927243317	55.654879656168305
VO	0.16913641126217369	1807.2423384721526	0.03418194570766107	162.94012475442628		1812.9734251567993	163.4568368519108
VO2	0.15787111092906914	1516.745461240605	0.035046791461448866	144.16377258864804		1445.6266628370636	137.40406600515826
V2O3	0.16980421049231564	1726.4969986958993	0.01477226144360885	70.76940317893491		1673.4801990994397	68.59623562131242
V2O5	0.1509279657567411	1156.4553315544072	0.03775763645517023	119.79606622789993		1087.654302678329	112.66903556195291
TiO2_rut	0.1806697122363457	2079.938301011494	0.025857743554353333	140.66801587762347		2012.3974821665813	136.10017221945168
SiO2_qu	0.19082178424854176	1875.7041625842942	0.017763081113285555	86.67746246792944		1863.9374894416426	86.13371714281948
CaO	0.24283794735101766	2545.990168341079	0.028484646212874283	162.1930313173375		2523.3119878001203	160.74831134455962
K2O	0.284276453855383	1118.8215675171598	0.03304693447222204	74.97707228951481		1087.573759302082	72.88302151014875
Mn2O3	0.18639954986586155	1217.291126937728	0.026810065197405152	83.89226859117412		1138.506715533604	78.46266933093852
Mn3O4	0.1647264899817477	1359.4282761934828	0.01583766770149677	60.41468779713455		1375.4127815677937	61.125059148600485
MgO	0.22648670250252884	2448.383283799662	0.029646900437830782	168.04773199528336		2431.984371659822	166.92217293329986
Cr2O3	0.16914061987032858	1438.6092549929533	0.025620299057650755	99.46192893584293		1496.9631368379496	103.49637375055113
Fe3O4	0.14286510678324502	1076.4171214718822	0.03271524273328523	100.21717237246912		1027.309279048002	95.64510731435803
Ti2O3	0.17249161260654156	2280.968812370993	0.021030104191220943	129.8809145295936		2231.9135652813447	127.08765391159477
ZrO2	0.18152081822404648	2552.4108509464418	0.04277487228585484	272.87619882590934		2430.1830325696205	259.8089207044882
NiO	0.16131517445452812	762.3031763222687	0.030627678011430362	63.48731031803834		733.7856101987227	61.11226633785236
