# Supplementary material for: Augmenting zero-Kelvin quantum mechanics with machine learning for the prediction of chemical reactions at high temperatures
Source: Nat Commun. 2021 Dec 1;12:7012. doi: 10.1038/s41467-021-27154-2 (PMC8636515; doi:10.1038/s41467-021-27154-2)
Supplement: Supplementary file 4 — Supplementary Software 1 [file 41467_2021_27154_MOESM4_ESM.zip › data_and_model_validation/data/oxides_ml_table.csv]

	Predicted reduction temperature (K)	Uncertainty reduction temperature (K)	Predicted slopes
Mg2SiO4	2240.285817694623	122.75301947628857	-0.20270552192490784
MgTiO3	2097.382342399263	55.90508944889128	-0.2171806482080897
MgTi2O5	2116.0632599817623	131.74546778224374	-0.19316507234854882
Al2MgO4	2305.8404307519404	58.278788395684444	-0.22212632533439158
AlLiO2	2422.4845488830806	73.31666263640014	-0.22248062826849263
AlNaO2	2341.815714356792	84.88270987380545	-0.20549216331728834
Al2SiO5	2130.2132722150864	161.3659408266029	-0.19851619503679435
Li2SiO3	2254.903910051754	29.247211854378453	-0.2048053082245513
Li2Si2O5	2104.406899754215	148.79511028329796	-0.19557722217806
Li2TiO3	2334.01079378403	157.28722621152795	-0.20650010944650288
Na2SiO3	2128.0968585555997	159.5355683969808	-0.19109626673127425
Na2Si2O5	2015.296471251858	177.48238542144375	-0.19190047103020663
LiFeO2	1346.5615326219886	110.6485400773739	-0.21704837469816082
LiFe5O8	1135.5134518048546	167.97366384148728	-0.13877598564014496
Al2O3	2459.2476727683284	110.94412979220692	-0.19120844805546136
CoO	593.0751356004782	160.56065625747001	-0.21269299751351373
CuO	447.93398116749336	220.29290937793292	-0.1032042143847757
Cu2O	365.92170734954925	283.23212259578554	-0.06643317566101582
FeO	1018.5328243379082	101.99854492713995	-0.14008388815460224
Fe2O3	1003.9827493756853	78.01245460657692	-0.19091627883046836
Li2O	2170.556859699712	315.1055817325272	-0.2731019010330687
Na2O	1479.1081217231779	226.50978945667654	-0.2488106254245981
VO	1647.7065114008203	211.14917326802586	-0.20253504854226173
VO2	1291.870384189018	86.37997329963225	-0.21595460171391423
V2O3	1741.671619554285	158.33985149762125	-0.16679299446589219
V2O5	1313.7211235828506	89.02541229540175	-0.11181422433068489
TiO2_rut	2004.8822839057175	154.39054611090694	-0.19401507063392567
SiO2_qu	1800.7939053781272	170.76337014770937	-0.20607306123552782
CaO	2589.1491140808475	227.49553877399242	-0.23585945354422413
K2O	996.9345766473429	422.79677574295346	-0.34052731857064306
Mn2O3	1289.4751624633382	65.73471097034115	-0.16612333526240522
Mn3O4	1288.3561098328596	38.84008603415952	-0.18351213092003427
MgO	2452.3491616649903	196.32761902580913	-0.22583611992535138
Cr2O3	1280.3704747414076	63.02079462964762	-0.21177234936291528
Fe3O4	987.6114242217103	62.14702170357697	-0.17152017891952243
Ti2O3	2401.4608545310466	210.98473038840012	-0.15501581136608217
ZrO2	2360.5934147505295	394.24755488355214	-0.21055677585531932
NiO	996.5957256747166	305.7962629768436	-0.08205968380410786
