# Supplementary material for: Augmenting zero-Kelvin quantum mechanics with machine learning for the prediction of chemical reactions at high temperatures
Source: Nat Commun. 2021 Dec 1;12:7012. doi: 10.1038/s41467-021-27154-2 (PMC8636515; doi:10.1038/s41467-021-27154-2)
Supplement: Supplementary file 4 — Supplementary Software 1 [file 41467_2021_27154_MOESM4_ESM.zip › data_and_model_validation/data/oxides_phonon_table.csv]

	dH0_O2_corr	dS0_O2_corr	T_red_O2_corr	dH0_O2_and_phonon_corr	dS0_O2_and_phonon_corr	T_red_O2_and_phonon_corr
Mg2SiO4	-1071.6038532209775	0.2615270544985812	1938.9682321923804
MgTiO3	-1047.8726862868778	0.26152705449858094	1884.705231296523
MgTi2O5	-1004.3956158468728	0.26152705449858127	1785.2918177553058
Al2MgO4	-1141.1985002038318	0.2615270544985812	2098.1013419153237
AlLiO2	-1188.4736091507507	0.26152705449858055	2206.1992406095696
AlNaO2	-1116.5601945262174	0.26152705449858166	2041.764103768986
Al2SiO5	-1021.015636112736	0.2615270544985811	1823.2946760673362
Li2SiO3	-1081.8718298568028	0.2615270544985811	1962.4466910029266
Li2Si2O5	-1005.1708658427916	0.2615270544985808	1787.06448200481
Li2TiO3	-1115.936726346144	0.26152705449858105	2040.3384994357586
Na2SiO3	-1004.4330830307192	0.26152705449858094	1785.3774891357436
Na2Si2O5	-964.6667364742514	0.26152705449858105	1694.4489096516054
LiFeO2	-752.6297629616543	0.2615270544985807	1209.6112901775991
LiFe5O8	-580.838616472277	0.26152705449858127	816.7986163744048
Al2O3	-1126.2099438327582	0.2615270544985808	2063.8289418243503	-1099.7339019019971	0.2429681321180387	2092.069259137041
CoO	-454.0340062286851	0.26152705449858127	526.8508570267653	-467.75832649939423	0.23340054593098655	596.6019061396973
CuO	-348.6026307094484	0.26152705449858127	285.7745188871817	-315.0288595476339	0.2421339594870952	218.70383888029306
Cu2O	-312.2648009736357	0.26152705449858143	202.68548694098416	-297.51400101337117	0.20359461148511998	194.75531860415055
FeO	-545.3704086344986	0.2615270544985813	735.6980367433899	-550.6882462951602	0.2669963202924272	738.6205615702295
Fe2O3	-591.8089867217107	0.26152705449858127	841.8831481349372	-580.1585508173696	0.22453272693011003	890.5777096707712
Fe3O4	-566.6493980169138	0.26152705449858116	784.3539592746082
Li2O	-1198.009773313536	0.26152705449858077	2228.0043581558416	-1176.7073475885968	0.26163767889510486	2178.7437323353447
Na2O	-851.6814715250111	0.26152705449858127	1436.100066116658	-867.3422260963345	0.2866761269862664	1391.869822330461
VO	-847.0230879236609	0.26152705449858105	1425.4483407196199	-835.5174451287869	0.24290366625431734	1461.3704327531693
VO2	-729.730928824911	0.26152705449858143	1157.2514774163142	-699.6943885046112	0.21687367194214827	1212.3561559276634
V2O3	-820.3233065306274	0.2615270544985812	1364.3973917429978	-809.1357146514342	0.2408871995394761	1405.130597970435
V2O5	-601.4798396911159	0.2615270544985811	863.996241216277	-585.7414354334342	0.21695519160906568	921.9738216511603
TiO2_rut	-965.076864395386	0.26152705449858094	1695.3866963105488	-953.3041385486908	0.2053112715360641	1914.5688549956026
SiO2_qu	-911.3140246493532	0.26152705449858094	1572.4541397529988	-891.522111493348	0.22377384473181433	1671.4906173102988
CaO	-1289.4941511456605	0.26152705449858143	2437.1898942083635	-1277.3505594697142	0.21415667825993143	2702.1029757366
K2O	-738.3766621496112	0.261527054498581	1177.0205615261004	-728.0203007638058	0.27065354880576126	1129.7636690780867
Mn2O3	-664.536387721861	0.26152705449858116	1008.1795227120324
Mn3O4	-686.5567085663051	0.26152705449858116	1058.5305523528127
MgO	-1208.59721194517	0.2615270544985811	2252.213289539138	-1193.239668811613	0.2339212955536564	2366.4750712062887
Cr2O3	-719.8708504061947	0.2615270544985813	1134.7057068878862	-728.1511384996425	0.23458347996012452	1229.37926306824
Ti2O3	-1018.0859728091106	0.26152705449858166	1816.595792573292
ZrO2	-1135.6756446114227	0.261527054498581	2085.4729398316513	-1121.6133216712535	0.2307566681352353	2208.7211346573213
NiO	-480.6139610509231	0.2615270544985814	587.6278140274974
