# Supplementary material for: Augmenting zero-Kelvin quantum mechanics with machine learning for the prediction of chemical reactions at high temperatures
Source: Nat Commun. 2021 Dec 1;12:7012. doi: 10.1038/s41467-021-27154-2 (PMC8636515; doi:10.1038/s41467-021-27154-2)
Supplement: Supplementary file 4 — Supplementary Software 1 [file 41467_2021_27154_MOESM4_ESM.zip › data_and_model_validation/data/oxides_calculated_table.csv]

	dir_M	dir_M2	dir_MO	Number of atoms in M	Total number of atoms in M	Number of atoms in M2	Total number of atoms in M2	Formula units in M	Energy M (eV)	Formula units in M2	Energy M2 (eV)	Formula units in MO	Total number of atoms in MO	Energy MO (eV)	Ratio M oxygen	Ratio M2 oxygen	Average oxidation state	Atomic number M	Atomic number M2	Electronegativity M	Electronegativity M2	Ionic character M	Ionic character M2	Mass of M	Mass of M2	Mass of MO	Mass of MO (only metals)	Center of mass of M	Center of mass of M2	Center of mass of MO	Volume of M	Volume of M (per unit formula)	Volume of M (per atom)	Volume of M2	Volume of M2 (per unit formula)	Volume of M2 (per atom)	Volume of MO	Volume of MO (per unit formula)	Volume of MO (per atom)	Density of M	Density of M2	Density of MO	Space group	Bulk modulus of M	Bulk modulus of M (GPa)	Bulk modulus of M2	Bulk modulus of M2 (GPa)	Bulk modulus of MO	Bulk modulus of MO (GPa)
Mg2SiO4	Mg	Si	Mg2SiO4	3	3	2	2	3	-14.73600797	2	-19.91646345	4	28	-262.91776594	0.5	0.25	2.6666666666666665	12	14	1.31	1.9	67.83286799695526	44.72779356966061	24.304999999999996	28.085	20.09871428571429	25.564999999999998	0.44449629190276063	0.2917516891119407	0.5143828914543878	67.62242250361165	22.540807501203883	22.540807501203883	39.84025108012645	19.920125540063225	19.920125540063225	312.08095486438896	78.02023871609724	11.14574838801389	1.7902483911066127	2.340827947644071	2.993961273975783	62	0.2485437551262105	39.82109937090546	0.6231771031667	99.84397853115564	1.1762009911011155	188.4481729303996
MgTiO3	Mg	Ti	MgTiO3	3	3	2	2	3	-14.73600797	2	-31.77991602	6	30	-329.36057047	0.3333333333333333	0.3333333333333333	3.0	12	22	1.31	1.54	67.83286799695526	59.44454949366794	24.304999999999996	47.867	24.033800000000003	36.086000000000006	0.44449629190276063	0.5008634967041425	0.5330049205650546	67.62242250361165	22.540807501203883	22.540807501203883	33.69120592242034	16.84560296121017	16.84560296121017	334.83151107782095	55.80525184630349	11.161050369260698	1.7902483911066127	4.717770233189506	3.575234327704092	148	0.2485437551262105	39.82109937090546	0.7975197140028708	127.7767440402502	1.4139718916619857	226.5432707289184
MgTi2O5	Mg	Ti	MgTi2O5	3	3	2	2	3	-14.73600797	2	-31.77991602	4	32	-369.53803001	0.2	0.4	3.3333333333333335	12	22	1.31	1.54	67.83286799695526	59.44454949366794	24.304999999999996	47.867	25.00425	40.013000000000005	0.44449629190276063	0.5008634967041425	0.5500347543261492	67.62242250361165	22.540807501203883	22.540807501203883	33.69120592242034	16.84560296121017	16.84560296121017	398.3757286260021	99.59393215650053	12.449241519562566	1.7902483911066127	4.717770233189506	3.334710037868935	63	0.2485437551262105	39.82109937090546	0.7975197140028708	127.7767440402502	1.3600770613856956	217.90836702385278
Al2MgO4	Al	Mg	Al2MgO4	8	8	3	3	8	-61.48522495	3	-14.73600797	8	56	-541.38490946	0.5	0.25	2.6666666666666665	13	12	1.61	1.31	56.70898161093587	67.83286799695526	26.9815385	24.304999999999996	20.32343957142857	26.089359	0.5003049235448193	0.44449629190276063	0.5158000221922283	142.06446506765084	17.758058133456355	17.758058133456355	67.62242250361165	22.540807501203883	22.540807501203883	573.8064749762557	71.72580937203196	10.246544196004566	2.5226579798094764	1.7902483911066127	3.29311524728474	227	0.5769797509214265	92.44234676013168	0.2485437551262105	39.82109937090546	1.3469312394697275	215.80217417035635
AlLiO2	Al	Li	AlLiO2	8	8	2	2	8	-61.48522495	2	-4.70121292	3	12	-102.66340691	0.5	0.5	2.0	13	3	1.61	0.98	56.70898161093587	77.97297329475583	26.9815385	6.94	16.479884625	16.96076925	0.5003049235448193	0.5012803725341272	0.5057882846311759	142.06446506765084	17.758058133456355	17.758058133456355	41.42767051092158	20.71383525546079	20.71383525546079	104.18642996079285	34.72880998693095	8.682202496732737	2.5226579798094764	0.5562705772429817	3.1514570521552323	166	0.5769797509214265	92.44234676013168	0.08814218599714839	14.121934971083629	1.2787348086329307	204.87590145948434
AlNaO2	Al	Na	AlNaO2	8	8	1	1	8	-61.48522495	1	-4.10689447	4	16	-140.92836424	0.5	0.5	2.0	13	11	1.61	0.93	56.70898161093587	79.2997622442975	26.9815385	22.98976928	20.492326945000002	24.985653890000002	0.5003049235448193	0.0003704840917753592	0.4869182024828038	142.06446506765084	17.758058133456355	17.758058133456355	36.37906126620268	36.37906126620268	36.37906126620268	212.18542747983736	53.04635686995934	13.261589217489835	2.5226579798094764	1.0492289413113003	2.5655639335169775	33	0.5769797509214265	92.44234676013168	0.05088153638051543	8.152120801924648	0.8547543966155253	136.94675107834053
Al2SiO5	Al	Si	Al2SiO5	8	8	2	2	8	-61.48522495	2	-19.91646345	4	32	-325.8110568	0.4	0.2	3.3333333333333335	13	14	1.61	1.9	56.70898161093587	44.72779356966061	26.9815385	28.085	20.255384624999998	27.349358999999996	0.5003049235448193	0.2917516891119407	0.5416092762545284	142.06446506765084	17.758058133456355	17.758058133456355	39.84025108012645	19.920125540063225	19.920125540063225	360.8784971691015	90.21962429227537	11.277453036534421	2.5226579798094764	2.340827947644071	2.9820615558599197	62	0.5769797509214265	92.44234676013168	0.6231771031667	99.84397853115564	1.4177622367647469	227.15055095975916
Li2SiO3	Li	Si	Li2SiO3	2	2	2	2	2	-4.70121292	2	-19.91646345	4	24	-197.11791459	0.6666666666666666	0.3333333333333333	2.0	3	14	0.98	1.9	77.97297329475583	44.72779356966061	6.94	28.085	14.993666666666668	13.988333333333335	0.5012803725341272	0.2917516891119407	0.5027160997217734	41.42767051092158	20.71383525546079	20.71383525546079	39.84025108012645	19.920125540063225	19.920125540063225	253.7404188790027	63.435104719750676	10.572517453291779	0.5562705772429817	2.340827947644071	2.3545969526944237	36	0.08814218599714839	14.121934971083629	0.6231771031667	99.84397853115564	0.9977733227801787	159.86090906163344
Li2Si2O5	Li	Si	Li2Si2O5	2	2	2	2	2	-4.70121292	2	-19.91646345	4	36	-321.32141006	0.4	0.4	2.5	3	14	0.98	1.9	77.97297329475583	44.72779356966061	6.94	28.085	16.671666666666667	17.5125	0.5012803725341272	0.2917516891119407	0.49110386677422085	41.42767051092158	20.71383525546079	20.71383525546079	39.84025108012645	19.920125540063225	19.920125540063225	429.8679240607229	107.46698101518072	11.940775668353414	0.5562705772429817	2.340827947644071	2.31810773405891	60	0.08814218599714839	14.121934971083629	0.6231771031667	99.84397853115564	1.0691798549639824	171.30149670536275
Li2TiO3	Li	Ti	Li2TiO3	2	2	2	2	2	-4.70121292	2	-31.77991602	8	48	-445.92634732	0.6666666666666666	0.3333333333333333	2.0	3	22	0.98	1.54	77.97297329475583	59.44454949366794	6.94	47.867	18.290666666666667	20.582333333333334	0.5012803725341272	0.5008634967041425	0.5207985817358012	41.42767051092158	20.71383525546079	20.71383525546079	33.69120592242034	16.84560296121017	16.84560296121017	459.4494573760323	57.431182172004036	9.571863695334006	0.5562705772429817	4.717770233189506	3.1726354047012015	15	0.08814218599714839	14.121934971083629	0.7975197140028708	127.7767440402502	1.2473410703815564	199.8460701128977
Na2SiO3	Na	Si	Na2SiO3	1	1	2	2	1	-4.10689447	2	-19.91646345	4	24	-206.35262577	0.6666666666666666	0.3333333333333333	2.0	11	14	0.93	1.9	79.2997622442975	44.72779356966061	22.98976928	28.085	20.34358976	24.688179520000002	0.0003704840917753592	0.2917516891119407	0.550445209956013	36.37906126620268	36.37906126620268	36.37906126620268	39.84025108012645	19.920125540063225	19.920125540063225	328.6240193221965	82.15600483054912	13.692667471758186	1.0492289413113003	2.340827947644071	2.4667586790825844	36	0.05088153638051543	8.152120801924648	0.6231771031667	99.84397853115564	0.8116791336051202	130.04533314533234
Na2Si2O5	Na	Si	Na2Si2O5	1	1	2	2	1	-4.10689447	2	-19.91646345	4	36	-331.1737425	0.4	0.4	2.5	11	14	0.93	1.9	79.2997622442975	44.72779356966061	22.98976928	28.085	20.238282062222222	25.53738464	0.0003704840917753592	0.2917516891119407	0.49998378873068966	36.37906126620268	36.37906126620268	36.37906126620268	39.84025108012645	19.920125540063225	19.920125540063225	499.5287165895612	124.8821791473903	13.875797683043366	1.0492289413113003	2.340827947644071	2.421602310269289	14	0.05088153638051543	8.152120801924648	0.6231771031667	99.84397853115564	0.9245910592554072	148.13581789397207
LiFeO2	Li	Fe_pv	LiFeO2	2	2	1	1	2	-4.70121292	1	-17.89719561	16	64	-638.64735086	0.5	0.5	2.0	3	26	0.98	1.83	77.97297329475583	47.69221640068621	6.94	55.845	23.695749999999997	31.3925	0.5012803725341272	0.00043742742867299884	0.5000103000787394	41.42767051092158	20.71383525546079	20.71383525546079	11.389824294878807	11.389824294878807	11.389824294878807	631.4652366066344	39.46657728791465	9.866644321978663	0.5562705772429817	8.140562361820859	3.987384563515738	227	0.08814218599714839	14.121934971083629	1.124766750211664	180.20749910423214	1.1591812874999834	185.72131581013167
LiFe5O8	Li	Fe_pv	LiFe5O8	2	2	1	1	2	-4.70121292	1	-17.89719561	4	56	-653.54092145	0.125	0.625	2.6666666666666665	3	26	0.98	1.83	77.97297329475583	47.69221640068621	6.94	55.845	29.58264285714285	47.69416666666666	0.5012803725341272	0.00043742742867299884	0.4999961162997189	41.42767051092158	20.71383525546079	20.71383525546079	11.389824294878807	11.389824294878807	11.389824294878807	641.5474163159065	160.38685407897663	11.456203862784045	0.5562705772429817	8.140562361820859	4.2872950644144465	212	0.08814218599714839	14.121934971083629	1.124766750211664	180.20749910423214	1.2306216529824623	197.16732414587517
Al2O3	Al	Al	Al2O3	8	8	8	8	8	-61.48522495	8	-61.48522495	6	30	-304.0838452	0.6666666666666666	0.6666666666666666	1.5	13	13	1.61	1.61	56.70898161093587	56.70898161093587	26.9815385	26.9815385	20.392015400000005	26.9815385	0.5003049235448193	0.5003049235448193	0.5086620283099099	142.06446506765084	17.758058133456355	17.758058133456355	142.06446506765084	17.758058133456355	17.758058133456355	252.1824862668159	42.03041437780265	8.40608287556053	2.5226579798094764	2.5226579798094764	4.027667585767319	167	0.5769797509214265	92.44234676013168	0.5769797509214265	92.44234676013168	1.6534379006389925	264.9099548348427
CoO	Co	Co	CoO/DFT+U/optimum	1	1	1	1	1	-17.14360307	1	-17.14360307	4	8	-101.72025181	1.0	1.0	1.0	27	27	1.88	1.88	45.57790736747926	45.57790736747926	58.933194	58.933194	37.466097	58.933194	0.00043808665606998254	0.00043808665606998254	0.5479044246520972	10.7986489110195	10.7986489110195	10.7986489110195	10.7986489110195	10.7986489110195	10.7986489110195	74.96618090476936	18.74154522619234	9.37077261309617	9.061032633240286	9.061032633240286	6.638197820611986	225	1.1277873274729857	180.6914489311731	1.1277873274729857	180.6914489311731	1.2691925544243399	203.3470637992109
CuO	Cu	Cu	CuO	1	1	1	1	1	-14.94129856	1	-14.94129856	8	16	-181.45117567	1.0	1.0	1.0	29	29	1.9	1.9	44.72779356966061	44.72779356966061	63.546	63.546	39.7725	63.546	0.33351782874035396	0.33351782874035396	0.49987283110704084	11.311735551371074	11.311735551371074	11.311735551371074	11.311735551371074	11.311735551371074	11.311735551371074	168.26433285436912	21.03304160679614	10.51652080339807	9.327088803759926	9.327088803759926	6.279107842746396	15	0.9604948600230425	153.88824091274873	0.9604948600230425	153.88824091274873	1.0620042017307745	170.15183032044138
Cu2O	Cu	Cu	Cu2O	1	1	1	1	1	-14.94129856	1	-14.94129856	4	12	-149.73754935	2.0	2.0	0.5	29	29	1.9	1.9	44.72779356966061	44.72779356966061	63.546	63.546	47.697	63.546	0.33351782874035396	0.33351782874035396	0.5833622385800187	11.311735551371074	11.311735551371074	11.311735551371074	11.311735551371074	11.311735551371074	11.311735551371074	152.01037318849646	38.002593297124115	12.667531099041371	9.327088803759926	9.327088803759926	6.2515285908214535	5	0.9604948600230425	153.88824091274873	0.9604948600230425	153.88824091274873	0.8855633014669175	141.88288178487576
FeO	Fe_pv	Fe_pv	FeO_pv	1	1	1	1	1	-17.89719561	1	-17.89719561	8	16	-213.25579739	1.0	1.0	1.0	26	26	1.83	1.83	47.69221640068621	47.69221640068621	55.845	55.845	35.922	55.845	0.00043742742867299884	0.00043742742867299884	0.5336991301859167	11.389824294878807	11.389824294878807	11.389824294878807	11.389824294878807	11.389824294878807	11.389824294878807	178.30284458098683	22.287855572623354	11.143927786311677	8.140562361820859	8.140562361820859	5.351916835234675	36	1.124766750211664	180.20749910423214	1.124766750211664	180.20749910423214	1.1209402058690217	179.59441911580853
Fe2O3	Fe_pv	Fe_pv	alpha-Fe2O3_pv	1	1	1	1	1	-17.89719561	1	-17.89719561	2	10	-125.59136763	0.6666666666666666	0.6666666666666666	1.5	26	26	1.83	1.83	47.69221640068621	47.69221640068621	55.845	55.845	31.937400000000004	55.845	0.00043742742867299884	0.00043742742867299884	0.49966559607364985	11.389824294878807	11.389824294878807	11.389824294878807	11.389824294878807	11.389824294878807	11.389824294878807	98.29424540342329	49.147122701711645	9.829424540342329	8.140562361820859	8.140562361820859	5.3945919688464015	167	1.124766750211664	180.20749910423214	1.124766750211664	180.20749910423214	1.3670176127981808	219.0203659447072
Fe3O4	Fe_pv	Fe_pv	Fe3O4_pv	1	1	1	1	1	-17.89719561	1	-17.89719561	8	56	-713.37429577	0.75	0.75	1.3333333333333333	26	26	1.83	1.83	47.69221640068621	47.69221640068621	55.845	55.845	33.07585714285714	55.845	0.00043742742867299884	0.00043742742867299884	0.5100435289584068	11.389824294878807	11.389824294878807	11.389824294878807	11.389824294878807	11.389824294878807	11.389824294878807	596.4397612800675	74.55497016000844	10.650710022858348	8.140562361820859	8.140562361820859	5.156080433724914	227	1.124766750211664	180.20749910423214	1.124766750211664	180.20749910423214	1.31555445371003	210.77505891235262
Li2O	Li	Li	Li2O	2	2	2	2	2	-4.70121292	2	-4.70121292	4	12	-67.37227523	2.0	2.0	0.5	3	3	0.98	0.98	77.97297329475583	77.97297329475583	6.94	6.94	9.959666666666665	6.94	0.5012803725341272	0.5012803725341272	0.5444970107765412	41.42767051092158	20.71383525546079	20.71383525546079	41.42767051092158	20.71383525546079	20.71383525546079	94.94533804421147	23.736334511052867	7.912111503684289	0.5562705772429817	0.5562705772429817	2.0899675416859687	225	0.08814218599714839	14.121934971083629	0.08814218599714839	14.121934971083629	0.5456065303238462	87.41580270406726
Na2O	Na_pv	Na_pv	Na2O_pv	1	1	1	1	1	-4.02041064	1	-4.02041064	4	12	-73.55180414	2.0	2.0	0.5	11	11	0.93	0.93	79.2997622442975	79.2997622442975	22.98976928	22.98976928	20.659512853333332	22.98976928	0.00036918380253765545	0.00036918380253765545	0.5212685993647005	37.24226399032447	37.24226399032447	37.24226399032447	37.24226399032447	37.24226399032447	37.24226399032447	163.68132276381584	40.92033069095396	13.640110230317987	1.024909869822987	1.024909869822987	2.514718249747194	225	0.06050389987010879	9.693793383911247	0.06050389987010879	9.693793383911247	0.34301984747479425	54.95783800944973
VO	V	V	VO/DFT+U/optimum	1	1	1	1	1	-17.32097709	1	-17.32097709	6	12	-165.86379834	1.0	1.0	1.0	23	23	1.63	1.63	55.913871522013366	55.913871522013366	50.9415	50.9415	33.47025000000001	50.9415	0.0002124382477919123	0.0002124382477919123	0.5765116157401283	12.834579841163848	12.834579841163848	12.834579841163848	12.834579841163848	12.834579841163848	12.834579841163848	119.31348727792913	19.88558121298819	9.942790606494095	6.589875499958825	6.589875499958825	5.589047488977497	166	1.3056098972833063	209.18176533124029	1.3056098972833063	209.18176533124029	1.2741117596985345	204.13520736753398
VO2	V	V	VO2/DFT+U/optimum	1	1	1	1	1	-17.32097709	1	-17.32097709	2	6	-73.50260788	0.5	0.5	2.0	23	23	1.63	1.63	55.913871522013366	55.913871522013366	50.9415	50.9415	27.6465	50.9415	0.0002124382477919123	0.0002124382477919123	0.4167756524965114	12.834579841163848	12.834579841163848	12.834579841163848	12.834579841163848	12.834579841163848	12.834579841163848	58.319994578497074	29.159997289248537	9.71999909641618	6.589875499958825	6.589875499958825	4.722381517293241	136	1.3056098972833063	209.18176533124029	1.3056098972833063	209.18176533124029	1.6479678983331285	264.03356385382494
V2O3	V	V	V2O3/DFT+U/optimum	1	1	1	1	1	-17.32097709	1	-17.32097709	4	20	-260.7833402	0.6666666666666666	0.6666666666666666	1.5	23	23	1.63	1.63	55.913871522013366	55.913871522013366	50.9415	50.9415	29.976000000000006	50.9415	0.0002124382477919123	0.0002124382477919123	0.5088781230901424	12.834579841163848	12.834579841163848	12.834579841163848	12.834579841163848	12.834579841163848	12.834579841163848	202.0265289772884	50.5066322443221	10.10132644886442	6.589875499958825	6.589875499958825	4.926998275881938	15	1.3056098972833063	209.18176533124029	1.3056098972833063	209.18176533124029	1.470652607875592	235.62452256568233
V2O5	V	V	V2O5/DFT+U/optimum	1	1	1	1	1	-17.32097709	1	-17.32097709	4	28	-319.57875075	0.4	0.4	2.5	23	23	1.63	1.63	55.913871522013366	55.913871522013366	50.9415	50.9415	25.98257142857143	50.9415	0.0002124382477919123	0.0002124382477919123	0.40910115444274103	12.834579841163848	12.834579841163848	12.834579841163848	12.834579841163848	12.834579841163848	12.834579841163848	343.93526469072	85.98381617268	12.283402310382856	6.589875499958825	6.589875499958825	3.511968326428414	59	1.3056098972833063	209.18176533124029	1.3056098972833063	209.18176533124029	1.2729544314941708	203.94978294837156
TiO2_rut	Ti	Ti	TiO2	2	2	2	2	2	-31.77991602	2	-31.77991602	2	6	-75.51896399	0.5	0.5	2.0	22	22	1.54	1.54	59.44454949366794	59.44454949366794	47.867	47.867	26.621666666666666	47.867	0.5008634967041425	0.5008634967041425	0.4834651962504743	33.69120592242034	16.84560296121017	16.84560296121017	33.69120592242034	16.84560296121017	16.84560296121017	62.48162221178995	31.240811105894974	10.413603701964991	4.717770233189506	4.717770233189506	4.24444911998532	136	0.7975197140028708	127.7767440402502	0.7975197140028708	127.7767440402502	1.6880127581509803	270.44945767216257
SiO2_qu	Si	Si	SiO2	2	2	2	2	2	-19.91646345	2	-19.91646345	3	9	-93.81162367	0.5	0.5	2.0	14	14	1.9	1.9	44.72779356966061	44.72779356966061	28.085	28.085	20.027666666666665	28.084999999999997	0.2917516891119407	0.2917516891119407	0.47391629866319124	39.84025108012645	19.920125540063225	19.920125540063225	39.84025108012645	19.920125540063225	19.920125540063225	111.07013881858786	37.02337960619595	12.34112653539865	2.340827947644071	2.340827947644071	2.6944038237822356	154	0.6231771031667	99.84397853115564	0.6231771031667	99.84397853115564	1.2789535348637309	204.91094526481874
CaO	Ca_sv	Ca_sv	CaO_sv	4	4	4	4	4	-37.83449774	4	-37.83449774	4	8	-88.29826534	1.0	1.0	1.0	20	20	1.0	1.0	77.42664595807831	77.42664595807831	40.078	40.078	28.038500000000003	40.078	0.4172068998560327	0.4172068998560327	0.5475006499810005	171.32293717881757	42.83073429470439	42.83073429470439	171.32293717881757	42.83073429470439	42.83073429470439	109.96699231879886	27.491748079699715	13.745874039849857	1.5535944378546618	1.5535944378546618	3.3866440503283997	225	0.11338140710045905	18.16570396897626	0.11338140710045905	18.16570396897626	0.664698676739216	106.49646797482687
K2O	K_sv	K_sv	K2O_sv	1	1	1	1	1	-8.12507222	1	-8.12507222	4	12	-104.0404455	2.0	2.0	0.5	19	19	0.82	0.82	82.02341305415321	82.02341305415321	39.0983	39.0983	31.398533333333344	39.0983	0.0005304838288370584	0.0005304838288370584	0.49997582100178867	74.05017107606555	74.05017107606555	74.05017107606555	74.05017107606555	74.05017107606555	74.05017107606555	252.84322994540742	63.210807486351854	21.070269162117285	0.8766352809902153	0.8766352809902153	2.4741522181757714	225	0.021884744394827398	3.5063225821576296	0.021884744394827398	3.5063225821576296	0.2123786745907943	34.02681471858616
Mn2O3	Mn	Mn	alpha-Mn2O3/DFT+U/optimum	2	2	2	2	2	-36.7028869	2	-36.7028869	16	80	-1037.35732768	0.6666666666666666	0.6666666666666666	1.5	25	25	1.55	1.55	59.05846039144353	59.05846039144353	54.938044	54.938044	31.574617600000003	54.938044	0.5824863302366399	0.5824863302366399	0.49999662982463916	28.45785490501075	14.228927452505374	14.228927452505374	28.45785490501075	14.228927452505374	14.228927452505374	830.4642030025294	51.90401268765809	10.380802537531618	6.410444796185753	6.410444796185753	5.050034049526149	61	0.5483004843247535	87.8474217158437	0.5483004843247535	87.8474217158437	1.3717871383146936	219.7845281721938
Mn3O4	Mn	Mn	Mn3O4/DFT+U/optimum	2	2	2	2	2	-36.7028869	2	-36.7028869	4	28	-372.08016979	0.75	0.75	1.3333333333333333	25	25	1.55	1.55	59.05846039144353	59.05846039144353	54.938044	54.938044	32.687161714285715	54.938044	0.5824863302366399	0.5824863302366399	0.4982622081630225	28.45785490501075	14.228927452505374	14.228927452505374	28.45785490501075	14.228927452505374	14.228927452505374	312.3891935658171	78.09729839145427	11.156756913064896	6.410444796185753	6.410444796185753	4.864367495998519	141	0.5483004843247535	87.8474217158437	0.5483004843247535	87.8474217158437	1.2803592646316895	205.13616800175734
MgO	Mg	Mg	MgO	3	3	3	3	3	-14.73600797	3	-14.73600797	4	8	-68.43489707	1.0	1.0	1.0	12	12	1.31	1.31	67.83286799695526	67.83286799695526	24.304999999999996	24.304999999999996	20.152	24.305	0.44449629190276063	0.44449629190276063	0.5832267029272339	67.62242250361165	22.540807501203883	22.540807501203883	67.62242250361165	22.540807501203883	22.540807501203883	72.95502562462153	18.23875640615538	9.11937820307769	1.7902483911066127	1.7902483911066127	3.6689353907072864	225	0.2485437551262105	39.82109937090546	0.2485437551262105	39.82109937090546	1.0846689390199629	173.78312154057255
Cr2O3	Cr	Cr	Cr2O3/DFT+U/optimum	4	4	4	4	4	-73.93087096	4	-73.93087096	2	10	-131.91527292	0.6666666666666666	0.6666666666666666	1.5	24	24	1.66	1.66	54.71072787601054	54.71072787601054	51.9961	51.9961	30.397840000000002	51.9961	0.5002310981408523	0.5002310981408523	0.49878181518724346	49.54338971215818	12.385847428039545	12.385847428039545	49.54338971215818	12.385847428039545	12.385847428039545	97.7529547161464	48.8764773580732	9.77529547161464	6.969990420345913	6.969990420345913	5.162974358547905	167	0.7962279508646944	127.56978077029045	0.7962279508646944	127.56978077029045	1.557934052674317	249.60855159429866
Ti2O3	Ti	Ti	Ti2O3	2	2	2	2	2	-31.77991602	2	-31.77991602	6	30	-392.44983525	0.6666666666666666	0.6666666666666666	1.5	22	22	1.54	1.54	59.44454949366794	59.44454949366794	47.867	47.867	28.74619999999999	47.867	0.5008634967041425	0.5008634967041425	0.5554707330219726	33.69120592242034	16.84560296121017	16.84560296121017	33.69120592242034	16.84560296121017	16.84560296121017	341.07803556894584	56.846339261490975	11.369267852298195	4.717770233189506	4.717770233189506	4.1979289258470605	167	0.7975197140028708	127.7767440402502	0.7975197140028708	127.7767440402502	1.5999005378677549	256.3323237377062
ZrO2	Zr_sv	Zr_sv	ZrO2_sv	2	2	2	2	2	-61.09870441	2	-61.09870441	4	12	-216.74805615	0.5	0.5	2.0	40	40	1.33	1.33	67.14364484660807	67.14364484660807	91.224	91.224	41.074000000000005	91.224	0.5000869361257143	0.5000869361257143	0.49993257490340604	46.26140602088329	23.130703010441646	23.130703010441646	46.26140602088329	23.130703010441646	23.130703010441646	140.31827637049807	35.07956909262452	11.693189697541506	6.547981077075335	6.547981077075335	5.832048679593183	14	0.615819220483726	98.66511576983062	0.615819220483726	98.66511576983062	1.5388653944546147	246.55341575533535
NiO	Ni	Ni	NiO/DFT+U/optimum	8	8	8	8	8	-127.66167508	8	-127.66167508	8	16	-195.05528521	1.0	1.0	1.0	28	28	1.91	1.91	44.30194729060493	44.30194729060493	58.6934	58.6934	37.346199999999996	58.6934	0.4581151221823363	0.4581151221823363	0.6864774202525208	83.75462626689271	10.46932828336159	10.46932828336159	83.75462626689271	10.46932828336159	10.46932828336159	142.63522465235917	17.829403081544896	8.914701540772448	9.308025982218187	9.308025982218187	6.955474258362807	225	1.2153877948536311	194.72659101201543	1.2153877948536311	194.72659101201543	1.3355778925757078	213.9831674742133
[truncated: 6 more columns]
