# Supplementary material for: Augmenting zero-Kelvin quantum mechanics with machine learning for the prediction of chemical reactions at high temperatures
Source: Nat Commun. 2021 Dec 1;12:7012. doi: 10.1038/s41467-021-27154-2 (PMC8636515; doi:10.1038/s41467-021-27154-2)
Supplement: Supplementary file 4 — Supplementary Software 1 [file 41467_2021_27154_MOESM4_ESM.zip › data_and_model_validation/data/oxides_experimental_table.csv]

	dH0	dS0	Reduction temperature (K)	Volume of M (per unit formula)	Volume of MO (per unit formula)	Space group	Bulk modulus of M (GPa)
TiO2_rut	-941.0	0.17999999999994998	2016.185264946522	17.65822117708504	31.183270452107994	136.0	111.0
TiO2	-941.0	0.17999999999994998	2016.185264946522	17.65822117708504	31.183270452107994	136.0	111.0
SiO2_qu	-907.0	0.17999999999994998	1920.6283801634584	18.264136716	37.7103846872013	154.0	99.2
SiO2	-907.0	0.17999999999994998	1920.6283801634584	18.264136716	37.7103846872013	154.0	99.2
SnO2	-575.0	0.20000000000004547	934.9878987996685	26.882429729194808	35.73437663250001	136.0	53.0
MnO2	-519.0	0.17999999999994998	830.1556949920256	14.623290220499992	27.740773368000006	136.0	114.0
ZrO2	-1092.0	0.18000000000006366	2440.570253246996	23.280779016291355	33.835260339999984	29.0	91.1
CaO	-1280.0	0.22000000000002728	2668.9056093325344	43.631732761776014	27.977621314749978	225.0	18.4
MnO	-778.0	0.14999999999997726	1701.5394424152757	14.623290220499992	21.95462346271224	225.0	114.0
NiO	-471.0	0.17000000000001592	715.3569402142798	10.939554689506151	18.10706957537601	225.0	186.0
FeO	-538.0	0.13999999999998636	995.4651926264023	11.770598948000002	20.08974421342624	225.0	168.3
CoO	-491.0	0.160000000000025	796.2170990506825	11.129987392721997	19.309265463000006	225.0	180.0
VO	-849.0	0.15999999999996817	1862.2992937975444	13.826598911999996	16.755591582	225.0	161.9
CuO	-305.0	0.17000000000001592	235.3231698963973	11.810016301337983	20.269957368622176	15.0	142.0
TiO	-1029.0	0.15000000000009095	2471.9294467373647	17.65822117708504	18.324257906249994	225.0	111.0
MgO	-1202.0	0.22000000000002728	2471.840865449158	23.236910182933332	18.66791148275	225.0	45.0
Al2O3	-1125.0	0.22000000000002728	2277.3025926412092	16.602364998296476	42.496116822373295	167.0	79.4
Cr2O3	-740.0	0.15999999999996817	1537.710022212647	14.203206449543897	48.257207949528436	167.0	160.0
V2O3	-802.0	0.15999999999996817	1722.3387821967171	13.826598911999996	49.55803557683462	167.0	161.9
Fe2O3	-543.0	0.16999999999995907	923.5643586655615	11.770598948000002	50.453665279403104	167.0	168.3
Mn2O3	-636.0	0.16999999999995907	1192.4989408316483	14.623290220499992	52.410112937499996	206.0	114.0
Ti2O3	-1001.0	0.16999999999995907	2247.994881591021	17.65822117708504	52.175690007251745	167.0	111.0
Sc2O3	-1268.0	0.19000000000005457	2854.978580570533	25.00210930807405	59.65492155728615	206.0	57.0
VO2	-706.0	0.15999999999996817	1436.4619925439636	13.826598911999996	29.36653823928552	14.0	161.9
Cu2O	-337.0	0.13999999999998636	359.00455517096157	11.810016301337983	38.91630278476797	224.0	142.0
Li2O	-1205.0	0.2699999999999818	2201.33927801969	21.343927371068123	25.773933692249997	225.0	13.3
Na2O	-843.0	0.2799999999999727	1358.8517680972252	37.70944531249999	42.73846875000001	225.0	7.5
V2O5	-579.0	0.12999999999999545	1162.0876637105287	13.826598911999996	89.356173	59.0	161.9
Mn3O4	-692.0	0.16999999999995907	1354.4380440714424	14.623290220499992	70.79856646463999	57.0	114.0
Fe3O4	-551.0	0.14999999999997726	1004.812227350296	11.770598948000002	73.97692355673891	227.0	168.3
Co3O4	-471.09	0.19999999999998863	658.4910642534967	11.129987392721997	66.23348933599996	227.0	180.0
K2O	-724.0	0.2799999999999727	1097.777504632244	71.32288281249997	66.64815246400003	225.0	3.7
MoO3	-493.0	0.160000000000025	802.1728655017805	17.99782400000001	50.48225017499998	62.0	230.0
WO3	-556.0	0.15999999999996817	989.7795087115359	15.849253584895997	52.860253717830545	14.0	310.0
LiAlO2	-1192.17958	0.22856240900000557	2395.214943149266	16.602364998296476	32.18073155599593	166.0	79.4
MgSiO3	-1030.01604	0.1902753429999393	2202.7516817050105	18.264136716	40.58636274919802	62.0	99.2
Mg2SiO4	-1094.41571	0.22336061400005747	2181.510169443486	23.236910182933332	66.92341599999997	227.0	45.0
MgTiO3	-1054.52033	0.21723005900003045	2114.0321133930975	17.65822117708504	51.313870838556305	148.0	111.0
MgTi2O5	-1006.04335	0.19745400299996163	2096.1633119996745	17.65822117708504	90.90002133876747	63.0	111.0
Al2MgO4	-1154.85171	0.22657889700008127	2314.255917450681	16.602364998296476	66.17948263884902	227.0	79.4
AlLiO2	-1192.17958	0.22856240900000557	2395.214943149266	16.602364998296476	32.18073155599593	166.0	79.4
AlNaO2	-1135.00104	0.22164659400004894	2293.0307576140485	37.70944531249999	49.41718275240001	33.0	7.5
Al2SiO5	-1032.7067	0.1870577750000848	2229.6986602893394	18.264136716	83.07342906728397	62.0	99.2
Li2SiO3	-1098.06841	0.2062749530000474	2288.6207729467387	18.264136716	59.07912584399997	36.0	99.2
Li2Si2O5	-1025.30846	0.1962451350000265	2154.754502005258	18.264136716	99.56052246400003	60.0	99.2
Li2TiO3	-1111.59218	0.2034848589999001	2341.1110424431804	21.343927371068123	53.152340661624	15.0	13.3
Na2SiO3	-1038.79943	0.21076562700000068	2108.7164951597556	18.264136716	75.50329150000003	36.0	99.2
Na2Si2O5	-984.712696	0.18777897300003588	2093.274847204098	18.264136716	117.79524067405693	14.0	99.2
K2SiO3	-1030.00574	0.20543832899988956	2115.1167266007624	71.32288281249997	100.7847557312042	14.0	3.7
LiFeO2	-708.0	0.16560000000004038	1418.7583377266196
LiFe5O8	-585.25	0.16909999999995762	1048.470369883539
Na2ZrO3	-1117.5133333333333	0.2319999999999709	2191.9334677892352
LiCoO2	-615.1	0.2118000000000393	1009.9787852192386	21.343927371068123	32.106624807227895	166.0	13.3
CO_NIST	-223.623129	-0.17580900400000132	0.0
CO2	-396.0	0.0	980.4780590190858
