# Supplementary material for: Augmenting zero-Kelvin quantum mechanics with machine learning for the prediction of chemical reactions at high temperatures
Source: Nat Commun. 2021 Dec 1;12:7012. doi: 10.1038/s41467-021-27154-2 (PMC8636515; doi:10.1038/s41467-021-27154-2)
Supplement: Supplementary file 4 — Supplementary Software 1 [file 41467_2021_27154_MOESM4_ESM.zip › data_and_model_validation/data/oxides_ml_mae_table.csv]

	MAE
Including all features	0.015204592859188806
Ratio O:M	0.013545376170941969
Oxidation state	0.016093440898920355
Atomic number	0.014666075373216727
Ionic character	0.015241205030975901
Electronegativity	0.013645561493774886
Mass	0.014180037599424678
Volume	0.016919894312566713
Density	0.015597874651661818
Bulk modulus	0.015597874651661818
Space Group	0.012569224479831826
Formation energy	0.013782179841894676
Space group and Ox. state	0.01614776082886359
