# Supplementary material for: Augmenting zero-Kelvin quantum mechanics with machine learning for the prediction of chemical reactions at high temperatures
Source: Nat Commun. 2021 Dec 1;12:7012. doi: 10.1038/s41467-021-27154-2 (PMC8636515; doi:10.1038/s41467-021-27154-2)
Supplement: Supplementary file 4 — Supplementary Software 1 [file 41467_2021_27154_MOESM4_ESM.zip › data_and_model_validation/data/melting_point_db.csv]

Compound	Melting point (C)
Mg2SiO4	1890
MgTiO3	1610
MgTi2O5	1680
Al2MgO4	2130
AlLiO2	1625
AlNaO2	1650
Li2SiO3	1201
Li2Si2O5	1033
Li2TiO3	1533
Na2SiO3	1089
Na2Si2O5	874
Al2O3	2072
CoO	1933
CuO	1326
Cu2O	1232
FeO	1377
Fe2O3	1565
Fe3O4	1597
Li2O	1438
Na2O	1132
VO	1789
VO2	1967
V2O3	1940
V2O5	690
TiO2_rut	1843
SiO2_qu	1710
CaO	2572
K2O	740
MnO	1945
Mn3O4	1567
MgO	2852
Cr2O3	2435
ZrO2	2715
NiO	1955
